# Supplementary material for: Non-readmission decisions in the intensive care unit under French rules: A nationwide survey of practices
Source: PLoS One. 2018 Oct 18;13(10):e0205689. doi: 10.1371/journal.pone.0205689 (PMC6193659; doi:10.1371/journal.pone.0205689)
Supplement: S2 File — The detailed results of the study are available in the supporting file. (XLS) [file pone.0205689.s002.xls]

## Sheet: Résultats
Timestamp	Vous êtes ?	Quel est votre âge ?	Quel est votre statut ?	Quel est votre lieu d'exercice ?	Quelle est votre ancienneté en réanimation ?	Exercez-vous dans une réanimation	Quel est le nombre d'admissions/mois en moyenne dans votre service ?	Combien de patients/mois font l'objet d'une décision de non-réadmission ?	La décision de non-réadmission est-elle prise à la fin de la prise en charge en réanimation (ou en post-réanimation) ?	Les décisions de non-réadmission font-elles l’objet d’une procédure collégiale au sein de votre service ?	Les décisions de non-réadmission sont-elles mentionnées dans le courrier de sortie ?	Les décisions de non-réadmission sont-elles consignées dans un registre dans votre service ?	Le service qui prendra en charge le patient après son séjour en réanimation est-il simplement informé (sans y participer) de la décision de non-réadmission ?	Le service qui prendra en charge le patient après son séjour en réanimation est-il impliqué dans la décision de non-réadmission ?	Un consultant extérieur indépendant participe-t-il à la décision de non-réadmission, le cas échéant ?	Les patients participent-ils à la discussion amenant à la prise de décision de non-réadmission en réanimation ?	Les proches et/ou la personne de confiance participent-ils à la discussion amenant à une décision de non-réadmission ?	Les patients sont-ils informés d’une décision de non-réadmission ?	Les proches et/ou la personne de confiance sont-ils informés d’une décision de non-réadmission ?	Le généraliste ou le spécialiste traitant est-il/sont-ils associé(s) à la procédure de réflexion collégiale ?	Est-il (sont-ils) informé(s) de la décision de non-réadmission ?	Les critères amenant à une décision de non-réadmission sont-ils mentionnés dans le dossier du patient ?	Les critères retenus pour une décision de non-réadmission en réanimation sont-ils les mêmes que ceux retenus pour une non-admission en réanimation ?	Si non, pourquoi ?	En cas de procédure collégiale ayant conduit à la décision de non-réadmission en réanimation, avez-vous la possibilité de ne pas respecter ses préconisations ?	Commentaires :	Faites-vous une distinction entre une demande de réadmission pour un épisode aigu intercurrent et une demande de réadmission pour une aggravation de la pathologie de fond ?	Commentaires :2	En cas de décision de non-réadmission, prévoyez-vous une prise en charge palliative ?	A votre avis, la non-réadmission en réanimation entre-t-elle dans le champ de la loi Léonetti de 2005 ?	Si non, pourquoi ?2	Colonne35	Colonne36	Colonne37	Colonne38	Colonne39	Colonne40	Colonne41	Colonne42	Colonne43	Colonne44	Colonne45	Colonne46	Colonne47	Colonne48	Colonne49	Colonne50	Colonne51	Colonne52
20/11/2015 10:12:08	Un Homme	>50 ans	PH-PHC	CHU	5 à 20 ans	Médicale ?	50-75	<5	Oui, dans la plupart des cas	Oui, systématiquement	Oui, systématiquement	Non	Oui, dans la plupart des cas	Dans quelques cas	Dans quelques cas	Exceptionnellement	Exceptionnellement	Exceptionnellement	Exceptionnellement	Dans quelques cas	Dans quelques cas	Oui, dans la plupart des cas	Non	La trajectoire du patient et les conséquences liées à la pathologie responsable de l'admission du patient en réanimation et/ou la découverte d'une maladie (cancer par exemple...) peut amener à modifier nos critères. La connaissance de l'histoire du patient et des proches peuvent également influencer nos critères.	Oui		Oui	Le niveau d'engagement thérapeutique sera sans doute modifiée.	Dans quelques cas	Oui
28/11/2015 23:16:18	Un Homme	>50 ans	PH-PHC	CHG	>20 ans	Polyvalente ?	<50	<5	Oui, dans la plupart des cas	Jamais	Oui, systématiquement	Non	Oui, systématiquement	Exceptionnellement	Exceptionnellement	Jamais	Jamais	Jamais	Dans quelques cas	Dans quelques cas	Oui, systématiquement	Oui, systématiquement	Non	non, parce que le parcours en réanimation est en lui même un élément de la décision	Oui		Oui		Dans quelques cas	Oui
28/11/2015 23:25:26	Une Femme	35-50 ans	PH-PHC	PSPH	5 à 20 ans	Polyvalente ?	>100	5-10	Oui, dans la plupart des cas	Oui, dans la plupart des cas	Oui, dans la plupart des cas	Non	Oui, dans la plupart des cas	Dans quelques cas	Exceptionnellement	Dans quelques cas	Dans quelques cas	Dans quelques cas	Dans quelques cas	Exceptionnellement	Dans quelques cas	Oui, dans la plupart des cas	Oui		Oui	Possibilité d'éléments nouveaux Événement intercurrent rapidement réversible	Oui		Dans quelques cas	Oui
28/11/2015 23:31:12	Un Homme	>50 ans	PH-PHC	CHU	5 à 20 ans	Polyvalente ?	<50	<5	Oui, dans la plupart des cas	Oui, systématiquement	Oui, dans la plupart des cas	Non	Oui, dans la plupart des cas	Dans quelques cas	Exceptionnellement	Exceptionnellement	Dans quelques cas	Exceptionnellement	Oui, dans la plupart des cas	Dans quelques cas	Dans quelques cas	Oui, dans la plupart des cas	Non	Prise en compte de l'évolution pendant le séjour en réanimation Plus grand rôle de l'entourage	Oui		Oui		Dans quelques cas	Oui
29/11/2015 00:06:33	Une Femme	>50 ans	PH-PHC	CHU	>20 ans	Médicale ?	75-100	<5	Dans quelques cas	Oui, systématiquement	Oui, dans la plupart des cas	Non	Oui, dans la plupart des cas	Exceptionnellement	Exceptionnellement	Exceptionnellement	Exceptionnellement	Exceptionnellement	Oui, dans la plupart des cas	Dans quelques cas	Dans quelques cas	Oui, dans la plupart des cas	Oui		Oui		Oui		Oui, dans la plupart des cas	Oui
29/11/2015 00:39:08	Un Homme	>50 ans	PH-PHC	CHU	>20 ans	Médicale ?	75-100	5-10	Oui, dans la plupart des cas	Oui, dans la plupart des cas	Oui, dans la plupart des cas	Non	Oui, dans la plupart des cas	Exceptionnellement	Exceptionnellement	Exceptionnellement	Exceptionnellement	Jamais	Dans quelques cas	Dans quelques cas	Exceptionnellement	Oui, dans la plupart des cas	Non	dans le cas d'une non réadmission, prise en compte du cours évolutif de la maladie et de l'état général à la sortie, des difficultés de prise en charge en cours de séjour, de l'autonomie observée et de la qualité de vie escomptée, d'une meilleure connaissance de l'avis des proches ou du patient au décours du séjour en réanimation	Oui		Oui		Dans quelques cas	Oui
29/11/2015 02:20:35	Une Femme	35-50 ans	PH-PHC	CHU	5 à 20 ans	Polyvalente ?	<50	5-10	Oui, systématiquement	Oui, systématiquement	Oui, systématiquement	Non	Oui, systématiquement	Exceptionnellement	Dans quelques cas	Jamais	Oui, dans la plupart des cas	Jamais	Oui, dans la plupart des cas	Dans quelques cas	Exceptionnellement	Oui, systématiquement	Non	Le séjour en réanimation peit changer la situation et donc d'autres raisons qui nous poussent à ne plus réadmettre le patient	Oui		Oui		Dans quelques cas	Oui
29/11/2015 05:50:04	Un Homme	35-50 ans	PH-PHC	CHG	5 à 20 ans	Polyvalente ?	75-100	5-10	Oui, dans la plupart des cas	Oui, dans la plupart des cas	Oui, dans la plupart des cas	Non	Oui, systématiquement	Dans quelques cas	Dans quelques cas	Exceptionnellement	Dans quelques cas	Dans quelques cas	Oui, dans la plupart des cas	Oui, dans la plupart des cas	Oui, systématiquement	Oui, systématiquement	Oui		Oui	Toute decision meme collegiale peut etre réevalué si la situation aigue est differente de ce qui avait été prévu ou que l'evolution en service a été meilleure que prévue	Oui		Oui, dans la plupart des cas	Oui
29/11/2015 08:26:11	Un Homme	>50 ans	PH-PHC	CHG	5 à 20 ans	Polyvalente ?	50-75	5-10	Oui, systématiquement	Oui, systématiquement	Oui, systématiquement	Non	Oui, systématiquement	Oui, dans la plupart des cas	Oui, dans la plupart des cas	Dans quelques cas	Dans quelques cas	Oui, dans la plupart des cas	Oui, dans la plupart des cas	Dans quelques cas	Dans quelques cas	Oui, systématiquement	Oui		Oui	chaque praticien de garde est libre de ses actes et décisions !	Oui		Oui, dans la plupart des cas	Oui
29/11/2015 08:33:15	Une Femme	35-50 ans	PH-PHC	CHU	5 à 20 ans	Médicale ?	50-75	<5	Oui, dans la plupart des cas	Jamais	Exceptionnellement	Non	Dans quelques cas	Oui, dans la plupart des cas	Jamais	Exceptionnellement	Exceptionnellement	Exceptionnellement	Dans quelques cas	Jamais	Dans quelques cas	Dans quelques cas	Non		Oui		Oui		Dans quelques cas	Oui
29/11/2015 08:59:19	Un Homme	>50 ans	PUPH	PSPH	>20 ans	Polyvalente ?	75-100	>15	Oui, dans la plupart des cas	Oui, dans la plupart des cas	Oui, systématiquement	Non	Oui, dans la plupart des cas	Dans quelques cas	Exceptionnellement	Exceptionnellement	Dans quelques cas	Dans quelques cas	Dans quelques cas	Dans quelques cas	Oui, dans la plupart des cas	Oui, systématiquement	Oui		Oui	parce que les choses peuvent changer et on peut avoir l impression de s être trompe ou de n avoir pas dispose de tous les éléments. on prédit mal l'avenir...	Non		Oui, dans la plupart des cas	Oui
29/11/2015 09:00:22	Un Homme	>50 ans	PUPH	CHU	>20 ans	Médicale ?	50-75	5-10	Oui, systématiquement	Oui, systématiquement	Oui, systématiquement	Non	Oui, systématiquement	Oui, dans la plupart des cas	Dans quelques cas	Oui, systématiquement	Oui, systématiquement	Oui, systématiquement	Oui, systématiquement	Dans quelques cas	Oui, systématiquement	Oui, systématiquement	Oui		Oui		Oui		Oui, dans la plupart des cas	Oui
29/11/2015 09:24:21	Un Homme	>50 ans	PUPH	CHU	>20 ans	Médicale ?	>100	5-10	Oui, dans la plupart des cas	Oui, dans la plupart des cas	Oui, dans la plupart des cas	Non	Oui, dans la plupart des cas	Oui, dans la plupart des cas	Dans quelques cas	Exceptionnellement	Dans quelques cas	Dans quelques cas	Dans quelques cas	Oui, dans la plupart des cas	Oui, dans la plupart des cas	Oui, dans la plupart des cas	Oui		Oui		Oui		Oui, dans la plupart des cas	Oui
29/11/2015 11:33:33	Un Homme	<35 ans	CCA/Assistant	CHU	5 à 20 ans	Polyvalente ?	75-100	5-10	Oui, dans la plupart des cas	Oui, dans la plupart des cas	Oui, systématiquement	Non	Oui, dans la plupart des cas	Dans quelques cas	Exceptionnellement	Dans quelques cas	Dans quelques cas	Dans quelques cas	Oui, dans la plupart des cas	Dans quelques cas	Oui, dans la plupart des cas	Oui, systématiquement	Non	Plus de temps et de recul pour prendre la décision collégiale en cas de non réadmission	Oui		Oui		Dans quelques cas	Non	Pas mentionnée au sens strict du terme. Mais conceptuellement, la non réadmission devrait être considéré dans le cadre d'une procédure de limitation collégiale
29/11/2015 11:36:43	Un Homme	35-50 ans	PH-PHC	CHU	5 à 20 ans	Médicale ?	>100	<5	Oui, dans la plupart des cas	Oui, systématiquement	Oui, dans la plupart des cas	Non	Oui, dans la plupart des cas	Oui, systématiquement	Oui, systématiquement	Oui, dans la plupart des cas	Oui, dans la plupart des cas	Oui, dans la plupart des cas	Oui, dans la plupart des cas	Dans quelques cas	Dans quelques cas	Oui, dans la plupart des cas	Non	Le séjour prolongé en réanimation peut influer sur les décisions de non-réadmission	Oui		Oui		Oui, dans la plupart des cas	Oui
29/11/2015 14:46:33	Un Homme	35-50 ans	PH-PHC	CHG	<5 ans	Polyvalente ?	<50	<5	Oui, dans la plupart des cas	Oui, systématiquement	Oui, systématiquement	Non	Oui, dans la plupart des cas	Dans quelques cas	Jamais	Dans quelques cas	Dans quelques cas	Dans quelques cas	Oui, dans la plupart des cas	Oui, dans la plupart des cas	Oui, dans la plupart des cas	Oui, systématiquement	Non	Certains critères sont communs, mais un des critères suplémentaires est celui de l'hospitalisation en réanimation avec un certain nombre d'éléments qui lui sont associés : -le recul sur l'évolution du patient en réanimation -le perte d'autonomie -les possibilités thérapeutiques concernant la pathologie de fond ...	Oui	Décision non définitive qui peut être modulée en fonction de l'évolution du patient depuis la sortie de réanimation. En cas de franche amélioration globale de l'état du patient, il est important que celui ci puisse bénéficier de soins de réanimation en cas de nécessité.	Oui	Il peut s'agir d'un épisode aigue, différent d'un évènement associé à la maladie de fond, e.g un syndrome hémorragique, pour lequel il existe une ou des possibilités de traitements curatifs.	Dans quelques cas	Oui
29/11/2015 16:14:51	Une Femme	35-50 ans	PUPH	CHU	>20 ans	Polyvalente ?	>100	10-15	Dans quelques cas	Oui, dans la plupart des cas	Oui, dans la plupart des cas	Non	Dans quelques cas	Oui, dans la plupart des cas	Oui, dans la plupart des cas	Exceptionnellement	Dans quelques cas	Exceptionnellement	Dans quelques cas	Oui, dans la plupart des cas	Oui, dans la plupart des cas	Oui, dans la plupart des cas	Non	on dispose du recul du séjour en réanimation ou en USC on dispose d'informations supplémentaires concernant le projet (ou l'absence de projet) thérapeutique	Oui		Oui		Oui, dans la plupart des cas	Non
29/11/2015 16:47:20	Un Homme	>50 ans	PH-PHC	CHU	>20 ans	Médicale ?	>100	<5	Dans quelques cas	Dans quelques cas	Dans quelques cas	Non	Dans quelques cas	Dans quelques cas	Dans quelques cas	Exceptionnellement	Exceptionnellement	Exceptionnellement	Dans quelques cas	Dans quelques cas	Dans quelques cas	Dans quelques cas	Oui		Oui		Oui		Exceptionnellement	Oui
29/11/2015 17:07:17	Un Homme	35-50 ans	PH-PHC	CHU	5 à 20 ans	Chirurgicale ?	50-75	5-10	Oui, dans la plupart des cas	Oui, dans la plupart des cas	Oui, dans la plupart des cas	Non	Oui, dans la plupart des cas	Exceptionnellement	Exceptionnellement	Jamais	Dans quelques cas	Exceptionnellement	Exceptionnellement	Exceptionnellement	Jamais	Oui, dans la plupart des cas	Non	- la décision est prise avec une bonne connaissance du dossier, ce qui peut manquer à la première admission - la décision est prise avec davantage de recul sur la pathologie actuelle et/ou les pathologies chroniques, notamment sur les capacités de récupération du premier épisode - la décision de réadmission implique souvent une prolongation importante de l'hospitalisation, déjà prolongée générale…	Oui	la mention de "non réadmission" est généralement modulée dans le CRH de sortie de réa, comme "en cas d'aggravation, une ré-admission en réanimation ne semblerait pas raisonnable", ceci laissant la possibilité pour le collègue de nous recontacter pour rediscuter de l'admission en cas de doute, notamment s'il s'agit d'une pathologie facilement et rapidement réversible (ex : pneumothorax sur pose de…	Oui		Dans quelques cas	Oui
29/11/2015 18:36:39	Une Femme	35-50 ans	PH-PHC	CHU	5 à 20 ans	Médicale ?	75-100	5-10	Oui, dans la plupart des cas	Oui, dans la plupart des cas	Oui, dans la plupart des cas	Oui	Oui, dans la plupart des cas	Oui, systématiquement	Dans quelques cas	Exceptionnellement	Dans quelques cas	Dans quelques cas	Oui, dans la plupart des cas	Oui, systématiquement	Oui, systématiquement	Oui, systématiquement	Oui		Oui		Oui		Oui, systématiquement	Oui
29/11/2015 20:28:13	Un Homme	>50 ans	PH-PHC	CHG	>20 ans	Polyvalente ?	<50	<5	Oui, systématiquement	Oui, systématiquement	Oui, dans la plupart des cas	Non	Oui, dans la plupart des cas	Exceptionnellement	Exceptionnellement	Jamais	Dans quelques cas	Jamais	Exceptionnellement	Jamais	Oui, dans la plupart des cas	Oui, dans la plupart des cas	Non	Selon l'évolution dans le service et les renseignements médicaux et familiaux recueillis pdt le séjour en rea	Oui	Délais entre la prise de décision et nouvelle proposition en rea	Oui		Dans quelques cas	Oui
29/11/2015 20:53:54	Un Homme	>50 ans	PUPH	CHU	>20 ans	Médicale ?	>100	<5	Oui, dans la plupart des cas	Oui, systématiquement	Oui, systématiquement	Non	Oui, systématiquement	Oui, dans la plupart des cas	Jamais	Dans quelques cas	Dans quelques cas	Dans quelques cas	Oui, dans la plupart des cas	Dans quelques cas	Oui, dans la plupart des cas	Oui, systématiquement	Non	Prise en charge de l'hospitalisation récente en réanimation, connaissance plus complète du dossier; informations supplémentaires obtenus sur l'état de santé ant et sur l'autonomie du patient; découverte de nouvelles pathologies ou extension de la néoplasie; ...	Oui	Toujours possible que le réanimateur de garde ne connaisse pas la décision, ou en cas de iatrogénie réversible tq surdosage ou pneumothorax	Non		Oui, dans la plupart des cas	Non	ne sais pas
30/11/2015 07:12:06	Un Homme	35-50 ans	PUPH	CHU	5 à 20 ans	Médicale ?	75-100	5-10	Dans quelques cas	Oui, dans la plupart des cas	Oui, systématiquement	Non	Oui, systématiquement	Oui, dans la plupart des cas	Oui, dans la plupart des cas	Dans quelques cas	Oui, dans la plupart des cas	Dans quelques cas	Oui, dans la plupart des cas	Dans quelques cas	Dans quelques cas	Oui, dans la plupart des cas	Oui		Oui		Oui		Oui, dans la plupart des cas	Oui
30/11/2015 07:18:05	Un Homme	35-50 ans	PUPH	CHU	5 à 20 ans	Chirurgicale ?	50-75	5-10	Oui, systématiquement	Oui, dans la plupart des cas	Dans quelques cas	Non	Oui, systématiquement	Dans quelques cas	Jamais	Dans quelques cas	Oui, dans la plupart des cas	Exceptionnellement	Oui, dans la plupart des cas	Jamais	Dans quelques cas	Exceptionnellement	Oui		Oui		Non		Oui, dans la plupart des cas	Non
30/11/2015 08:01:17	Un Homme	35-50 ans	PH-PHC	CHU	5 à 20 ans	Médicale ?	<50	>15	Oui, dans la plupart des cas	Oui, dans la plupart des cas	Oui, dans la plupart des cas	Non	Oui, systématiquement	Dans quelques cas	Exceptionnellement	Jamais	Dans quelques cas	Oui, dans la plupart des cas	Oui, dans la plupart des cas	Oui, dans la plupart des cas	Oui, systématiquement	Oui, systématiquement	Oui		Oui		Oui		Oui, dans la plupart des cas	Oui
30/11/2015 08:51:21	Un Homme	35-50 ans	PH-PHC	CHU	5 à 20 ans	Médicale ?	>100	5-10	Oui, dans la plupart des cas	Oui, dans la plupart des cas	Oui, dans la plupart des cas	Non	Oui, systématiquement	Oui, dans la plupart des cas	Dans quelques cas	Dans quelques cas	Oui, dans la plupart des cas	Oui, dans la plupart des cas	Oui, dans la plupart des cas	Oui, dans la plupart des cas	Oui, dans la plupart des cas	Oui, dans la plupart des cas	Oui		Oui		Oui		Oui, dans la plupart des cas	Oui
30/11/2015 09:02:53	Un Homme	35-50 ans	PH-PHC	CHU	5 à 20 ans	Médicale ?	50-75	<5	Oui, dans la plupart des cas	Oui, dans la plupart des cas	Oui, dans la plupart des cas	Non	Oui, dans la plupart des cas	Dans quelques cas	Jamais	Exceptionnellement	Oui, dans la plupart des cas	Dans quelques cas	Oui, systématiquement	Dans quelques cas	Oui, dans la plupart des cas	Oui, systématiquement	Oui		Oui	une décision de non rédmission en réanimation peut dans notre pratique être rediscutée à tout moment au cours du séjour hospitalier du patient ou lors d'une réhospitalisation afin de prendre en compte les éléments d'évolution au cours du temps. d'ailleurs la formulation la plus souvent consacrée en fin de courier est: ...après discussion collégiale en satff éthique du service il ne sous semblerai…	Oui	un événement bien caractérisé et rapidement réversible par des moyens simples peut faire l'objet d'une réadmission. c'est la raison pour laquelle dans la majorité des situations la formulation en fin de courier laisse une part de réinterprétation par le service d'aval avec la possibilité de nous recontacter s'il le jugeait utile.	Oui, dans la plupart des cas	Oui
30/11/2015 09:23:20	Une Femme	35-50 ans	PH-PHC	CHG	5 à 20 ans	Polyvalente ?	<50	<5	Oui, dans la plupart des cas	Oui, systématiquement	Oui, systématiquement	Non	Oui, systématiquement	Oui, dans la plupart des cas	Oui, dans la plupart des cas	Dans quelques cas	Dans quelques cas	Oui, dans la plupart des cas	Oui, systématiquement	Oui, systématiquement	Oui, systématiquement	Oui, systématiquement	Non	parce que l'état clinique du patient évolue le patient exprime des directives anticipées après son passage en réanimation si la pathologie est inaugurale (ex cancer..), on essaie une réanimation d'attente	Non		Oui		Dans quelques cas	Oui
30/11/2015 09:28:34	Un Homme	35-50 ans	PH-PHC	CHG	5 à 20 ans	Polyvalente ?	50-75	5-10	Oui, dans la plupart des cas	Oui, dans la plupart des cas	Oui, dans la plupart des cas	Non	Exceptionnellement	Oui, dans la plupart des cas	Oui, dans la plupart des cas	Oui, dans la plupart des cas	Oui, dans la plupart des cas	Oui, dans la plupart des cas	Oui, dans la plupart des cas	Oui, dans la plupart des cas	Oui, dans la plupart des cas	Oui, dans la plupart des cas	Oui		Oui		Oui		Dans quelques cas	Oui
30/11/2015 09:33:57	Un Homme	35-50 ans	PUPH	CHU	5 à 20 ans	Médicale ?	75-100	5-10	Oui, dans la plupart des cas	Oui, systématiquement	Oui, systématiquement	Non	Exceptionnellement	Oui, dans la plupart des cas	Exceptionnellement	Exceptionnellement	Oui, dans la plupart des cas	Dans quelques cas	Oui, dans la plupart des cas	Oui, dans la plupart des cas	Oui, systématiquement	Oui, systématiquement	Oui		Oui		Oui		Oui, dans la plupart des cas	Oui
30/11/2015 09:39:50	Un Homme	35-50 ans	PH-PHC	CHG	5 à 20 ans	Polyvalente ?	<50	<5	Oui, dans la plupart des cas	Oui, systématiquement	Oui, systématiquement	Non	Oui, systématiquement	Exceptionnellement	Exceptionnellement	Jamais	Exceptionnellement	Dans quelques cas	Oui, dans la plupart des cas	Exceptionnellement	Dans quelques cas	Oui, systématiquement	Oui		Non	Non car la décision est collégiale et doit donc être respectée. De plus les décisions de non-réadmission, outre les paramètres purement "médicaux", dépendent aussi de composantes évolutive du patient et ces composante sont détaillées et clairement fixées au moment de la discussion collégiale. Tout les éléments sont donc réunis pour que cette décision soit respectée.	Oui	Comme précisé ci-dessus, l'évolution du patient en post réanimation, le délai entre la sortie et l'éventuelle demande de réadmission, la cause de le demande de réadmission, tout ces éléments sont précisés au moment de la décision. Ils permettent donc de "cadrer" précisément le demande de réadmission pour répondre de manière adaptée à chaque situation.	Dans quelques cas	Oui
30/11/2015 09:53:52	Un Homme	>50 ans	PH-PHC	CHG	>20 ans	Polyvalente ?	>100	5-10	Oui, systématiquement	Oui, systématiquement	Oui, systématiquement	Non	Oui, systématiquement	Dans quelques cas	Oui, dans la plupart des cas	Exceptionnellement	Oui, dans la plupart des cas	Dans quelques cas	Oui, dans la plupart des cas	Oui, dans la plupart des cas	Oui, dans la plupart des cas	Dans quelques cas	Oui		Oui		Non	La frontière entre un épisode intercurrent non liée au terrain et l'aggravation de la maladie de fond est quasi impossible à définir.	Oui, dans la plupart des cas	Non	L'absence d'escalade thérapeutique ne rentre pas dans la loi léonetti sinon, à chaque consultation d'anesthésie ou de chirurgie concluant au caractère inopérable du patient, il faudrait appliquer la loi léonetti.
30/11/2015 09:59:28	Un Homme	35-50 ans	PUPH	CHU	5 à 20 ans	Médicale ?	50-75	5-10	Oui, dans la plupart des cas	Oui, systématiquement	Oui, systématiquement	Non	Oui, dans la plupart des cas	Dans quelques cas	Oui, systématiquement	Exceptionnellement	Oui, dans la plupart des cas	Exceptionnellement	Oui, dans la plupart des cas	Oui, dans la plupart des cas	Oui, dans la plupart des cas	Oui, systématiquement	Oui		Oui		Non		Oui, dans la plupart des cas	Oui
30/11/2015 10:07:53	Un Homme	<35 ans	PH-PHC	CHG	5 à 20 ans	Polyvalente ?	75-100	<5	Oui, dans la plupart des cas	Oui, dans la plupart des cas	Oui, dans la plupart des cas	Non	Jamais	Oui, dans la plupart des cas	Exceptionnellement	Oui, systématiquement	Oui, dans la plupart des cas	Oui, dans la plupart des cas	Oui, dans la plupart des cas	Dans quelques cas	Oui, dans la plupart des cas	Oui, systématiquement	Oui		Oui		Oui		Oui, systématiquement	Oui
30/11/2015 10:10:12	Un Homme	35-50 ans	PH-PHC	CHU	5 à 20 ans	Polyvalente ?	>100	10-15	Oui, dans la plupart des cas	Oui, systématiquement	Oui, dans la plupart des cas	Non	Dans quelques cas	Oui, dans la plupart des cas	Oui, dans la plupart des cas	Dans quelques cas	Oui, dans la plupart des cas	Oui, dans la plupart des cas	Oui, dans la plupart des cas	Oui, dans la plupart des cas	Oui, dans la plupart des cas	Oui, dans la plupart des cas	Oui		Oui		Oui		Dans quelques cas	Oui
30/11/2015 10:57:10	Un Homme	<35 ans	PH-PHC	CHG	<5 ans	Polyvalente ?	<50	<5	Oui, dans la plupart des cas	Exceptionnellement	Oui, dans la plupart des cas	Non	Oui, systématiquement	Jamais	Jamais	Dans quelques cas	Dans quelques cas	Dans quelques cas	Dans quelques cas	Jamais	Dans quelques cas	Dans quelques cas	Oui		Oui	L'admission du patient est de la responsabilité du réanimateur de garde au moment de l'appel qui est libre de suivre ou non les décisions établies.	Non		Dans quelques cas	Oui
30/11/2015 11:16:32	Une Femme	>50 ans	PH-PHC	CHG	>20 ans	Polyvalente ?	>100	<5	Dans quelques cas	Oui, dans la plupart des cas	Oui, dans la plupart des cas	Non	Exceptionnellement	Oui, dans la plupart des cas	Jamais	Dans quelques cas	Oui, dans la plupart des cas	Exceptionnellement	Oui, dans la plupart des cas	Exceptionnellement	Exceptionnellement	Oui, systématiquement	Oui		Oui		Oui		Dans quelques cas	Oui
30/11/2015 11:18:48	Un Homme	35-50 ans	PH-PHC	CHG	5 à 20 ans	Polyvalente ?	50-75	<5	Oui, systématiquement	Oui, dans la plupart des cas	Oui, systématiquement	Non	Oui, dans la plupart des cas	Exceptionnellement	Dans quelques cas	Exceptionnellement	Exceptionnellement	Jamais	Oui, dans la plupart des cas	Jamais	Oui, systématiquement	Oui, systématiquement	Oui		Oui		Oui		Dans quelques cas	Oui
30/11/2015 11:34:03	Un Homme	35-50 ans	PH-PHC	CHU	5 à 20 ans	Polyvalente ?	50-75	<5	Oui, dans la plupart des cas	Oui, systématiquement	Oui, systématiquement	Non	Dans quelques cas	Oui, dans la plupart des cas	Dans quelques cas	Dans quelques cas	Oui, dans la plupart des cas	Dans quelques cas	Oui, dans la plupart des cas	Oui, dans la plupart des cas	Oui, systématiquement	Oui, dans la plupart des cas	Non	La plupart du temps, les conditions et séquelles du premier séjour participent de la décision de non-réadmission.	Oui		Oui		Dans quelques cas	Oui
30/11/2015 11:36:41	Une Femme	<35 ans	PH-PHC	CHG	<5 ans	Polyvalente ?	75-100	<5	Dans quelques cas	Oui, systématiquement	Oui, systématiquement	Non	Oui, systématiquement	Dans quelques cas	Oui, dans la plupart des cas	Jamais	Jamais	Jamais	Jamais	Dans quelques cas	Oui, systématiquement	Oui, systématiquement	Oui		Oui		Oui		Jamais	Oui
30/11/2015 12:03:27	Un Homme	35-50 ans	PH-PHC	CHU	>20 ans	Polyvalente ?	75-100	5-10	Oui, dans la plupart des cas	Oui, dans la plupart des cas	Oui, dans la plupart des cas	Non	Exceptionnellement	Oui, dans la plupart des cas	Oui, dans la plupart des cas	Dans quelques cas	Dans quelques cas	Exceptionnellement	Dans quelques cas	Dans quelques cas	Exceptionnellement	Oui, systématiquement	Oui	avec en plus des critères liés au séjour actuel en réanimation (séquelles, volontés du patient...)	Oui	Parfois de fait quand un patient est intubé à domicile Ou par choix si un élément nouveau remet en question la décision	Non	la décision de non-réadmission doit inclure cette discussion	Dans quelques cas	Oui
30/11/2015 13:23:15	Un Homme	>50 ans	PUPH	CHU	>20 ans	Médicale ?	50-75	<5	Exceptionnellement	Jamais	Exceptionnellement	Non	Oui, dans la plupart des cas	Exceptionnellement	Jamais	Exceptionnellement	Exceptionnellement	Dans quelques cas	Dans quelques cas	Exceptionnellement	Oui, dans la plupart des cas	Exceptionnellement	Oui		Oui		Oui		Jamais	Oui
30/11/2015 13:24:46	Un Homme	>50 ans	PH-PHC	CHG	>20 ans	Médicale ?	50-75	5-10	Oui, systématiquement	Oui, systématiquement	Oui, systématiquement	Non	Oui, systématiquement	Jamais	Dans quelques cas	Exceptionnellement	Oui, dans la plupart des cas	Exceptionnellement	Oui, dans la plupart des cas	Jamais	Oui, systématiquement	Oui, dans la plupart des cas	Oui		Oui	même si il y a décision collégiale un PH du service étant de garde peut avoir la possibilité de modifier la décision de non admission en réanimation, sur des éléments nouveaux de nature médicale.	Oui		Exceptionnellement	Oui
30/11/2015 14:15:26	Une Femme	35-50 ans	PH-PHC	CHU	5 à 20 ans	Chirurgicale ?	50-75	<5	Oui, systématiquement	Oui, dans la plupart des cas	Oui, systématiquement	Non	Oui, dans la plupart des cas	Dans quelques cas	Dans quelques cas	Exceptionnellement	Oui, dans la plupart des cas	Dans quelques cas	Oui, systématiquement	Oui, dans la plupart des cas	Oui, systématiquement	Oui, dans la plupart des cas	Non	Dépend de l'évolution du patient dans le service. Peut avoir de nouvelles comorbidités inexistantes ou non connues à son admission	Oui		Non		Oui, dans la plupart des cas	Oui
30/11/2015 14:46:16	Un Homme	>50 ans	PH-PHC	CHG	>20 ans	Polyvalente ?	50-75	<5	Dans quelques cas	Dans quelques cas	Oui, dans la plupart des cas	Oui	Oui, systématiquement	Oui, systématiquement	Dans quelques cas	Dans quelques cas	Dans quelques cas	Dans quelques cas	Dans quelques cas	Exceptionnellement	Oui, dans la plupart des cas	Oui, systématiquement	Oui		Oui		Oui	A condition que l'évolution prévisible de l'épisode aigu à terme n'aggrave pas la pathologie de fond ou que la durée de résolution de cet épisode ne soit pas trop longue par là même aggravant la pathologie de fond	Dans quelques cas	Oui	Et non, mettre en route une chimiothérapie "légère" plutôt que "très agressive" sur un terrain "fragile" entre elle aussi dans le champs de la loi Léonetti?
30/11/2015 14:50:29	Un Homme	>50 ans	PH-PHC	PSPH	>20 ans	Médicale ?	<50	<5	Oui, dans la plupart des cas	Oui, dans la plupart des cas	Oui, dans la plupart des cas	Non	Oui, dans la plupart des cas	Dans quelques cas	Exceptionnellement	Exceptionnellement	Dans quelques cas	Dans quelques cas	Oui, dans la plupart des cas	Dans quelques cas	Oui, dans la plupart des cas	Oui, dans la plupart des cas	Oui		Oui		Oui		Oui, dans la plupart des cas	Oui
30/11/2015 15:00:19	Un Homme	>50 ans	PH-PHC	CHG	>20 ans	Polyvalente ?	50-75	<5	Dans quelques cas	Dans quelques cas	Oui, dans la plupart des cas	Non	Oui, dans la plupart des cas	Dans quelques cas	Exceptionnellement	Exceptionnellement	Dans quelques cas	Dans quelques cas	Dans quelques cas	Dans quelques cas	Dans quelques cas	Oui, dans la plupart des cas	Non	Les patients pour lesquels une non réadmission est décidée sont bien connus du service et ont fait l'objet d'une discussion collégiale dans la plupart des cas. Pour les non admission en réanimation, une méconnaissance du dossier nous pousse sauf exception à admettre ces patients.	Oui	Selon l'évolution ultérieur du ou de la patiente qui peut être "surprenant" dans le bon sens.!	Oui	Selon l'épisode aigu et sa réversibilité.....	Dans quelques cas	Oui
30/11/2015 15:09:48	Un Homme	<35 ans	CCA/Assistant	CHU	<5 ans	Polyvalente ?	<50	<5	Oui, dans la plupart des cas	Oui, dans la plupart des cas	Oui, dans la plupart des cas	Non	Oui, dans la plupart des cas	Dans quelques cas	Jamais	Dans quelques cas	Oui, dans la plupart des cas	Dans quelques cas	Oui, dans la plupart des cas	Exceptionnellement	Oui, dans la plupart des cas	Oui, dans la plupart des cas	Oui		Oui	Liberté de chaque médecin de juger en son âme et conscience	Oui		Oui, systématiquement	Oui
30/11/2015 15:35:26	Un Homme	<35 ans	Interne	CHU	<5 ans	Médicale ?	50-75	5-10	Oui, dans la plupart des cas	Oui, dans la plupart des cas	Oui, systématiquement	Non	Oui, dans la plupart des cas	Exceptionnellement	Dans quelques cas	Oui, dans la plupart des cas	Oui, dans la plupart des cas	Dans quelques cas	Oui, dans la plupart des cas	Oui, dans la plupart des cas	Oui, dans la plupart des cas	Oui, systématiquement	Non	Tendance à une admission assez large puis une limitation des réadmissions	Oui		Oui		Dans quelques cas	Oui
30/11/2015 15:52:28	Un Homme	>50 ans	PH-PHC	CHG	>20 ans	Médicale ?	50-75	<5	Oui, dans la plupart des cas	Oui, systématiquement	Oui, systématiquement	Non	Oui, dans la plupart des cas	Exceptionnellement	Exceptionnellement	Exceptionnellement	Exceptionnellement	Exceptionnellement	Oui, dans la plupart des cas	Dans quelques cas	Oui, systématiquement	Oui, systématiquement	Oui		Oui		Non		Dans quelques cas	Oui
30/11/2015 16:06:25	Une Femme	>50 ans	PH-PHC	CHU	>20 ans	Médicale ?	>100	<5	Oui, dans la plupart des cas	Oui, systématiquement	Oui, systématiquement	Non	Oui, dans la plupart des cas	Exceptionnellement	Oui, dans la plupart des cas	Exceptionnellement	Dans quelques cas	Oui, dans la plupart des cas	Oui, dans la plupart des cas	Dans quelques cas	Oui, dans la plupart des cas	Oui, systématiquement	Non	cela depend de l etat du patient à sa sortie, de la difficulté de la prise en charge pednant la reanimation	Oui	en fonction de levolution secondaire du patient dans le service d'aval	Oui	cela aura egalement ete discuté pendnat le processus collegial	Oui, dans la plupart des cas	Oui
30/11/2015 16:29:37	Un Homme	35-50 ans	PH-PHC	CHU	>20 ans	Médicale ?	>100	<5	Oui, systématiquement	Oui, systématiquement	Oui, systématiquement	Oui	Dans quelques cas	Dans quelques cas	Dans quelques cas	Dans quelques cas	Oui, dans la plupart des cas	Dans quelques cas	Oui, dans la plupart des cas	Dans quelques cas	Oui, dans la plupart des cas	Oui, systématiquement	Non	Prise en compte de la réponse aux traitements et place des proches qui ont vécu une (première) expérience en réanimation.	Oui	Face à un patient, le praticien est responsable de ses choix : il doit pouvoir les justifier par un élément intercurrent.	Oui	En cas de dégradation et en l'absence de perspective thérapeutique, la réadmission en réanimation est futile alors que certains épisodes intercurrents peuvent être (facilement) résolutif sans compromettre l'évolution de la pathologie de fond.	Dans quelques cas	Oui
30/11/2015 16:33:35	Un Homme	>50 ans	PUPH	CHU	>20 ans	Médicale ?	50-75	<5	Oui, dans la plupart des cas	Oui, systématiquement	Oui, dans la plupart des cas	Non	Oui, dans la plupart des cas	Dans quelques cas	Jamais	Exceptionnellement	Exceptionnellement	Dans quelques cas	Oui, dans la plupart des cas	Exceptionnellement	Oui, dans la plupart des cas	Dans quelques cas	Oui		Oui		Oui		Exceptionnellement	Oui
30/11/2015 17:08:58	Un Homme	>50 ans	PH-PHC	CHG	>20 ans	Polyvalente ?	50-75	<5	Oui, dans la plupart des cas	Oui, dans la plupart des cas	Oui, dans la plupart des cas	Oui	Oui, dans la plupart des cas	Dans quelques cas	Exceptionnellement	Dans quelques cas	Exceptionnellement	Oui, dans la plupart des cas	Oui, dans la plupart des cas	Exceptionnellement	Oui, dans la plupart des cas	Oui, dans la plupart des cas	Non	Le séjour en Réanimation permet d'évaluer le bénéfice des techniques de suppléances vitales pour le patient à un moment donné de sa maladie. La consigne de non réadmission ne vaut que pour l'hospitalisation en cours. Si le patient quitte l'hôpital, la consigne périme.;. Il s'agit d'un avis personnel	Oui	cf. supra la consigne doit être assortie d'un clause de révision, au moins périodique, sinon conjoncturelle	Oui	le cas typique est le choc septique sur aplasie fébrile. on traite la complication de la chimio antitmitotique, pas le cancer	Jamais	Oui
30/11/2015 17:57:03	Un Homme	>50 ans	PUPH	CHU	>20 ans	Médicale ?	>100	5-10	Oui, dans la plupart des cas	Oui, systématiquement	Oui, systématiquement	Non	Oui, systématiquement	Dans quelques cas	Dans quelques cas	Dans quelques cas	Oui, dans la plupart des cas	Oui, dans la plupart des cas	Oui, dans la plupart des cas	Oui, dans la plupart des cas	Oui, systématiquement	Oui, systématiquement	Oui		Oui	Prise en compte d'une éventuelle évolution inattendue des motifs de la décision de non réadmission.	Oui		Exceptionnellement	Oui
30/11/2015 19:13:24	Un Homme	35-50 ans	PH-PHC	CHU	5 à 20 ans	Chirurgicale ?	50-75	<5	Oui, dans la plupart des cas	Exceptionnellement	Exceptionnellement	Non	Dans quelques cas	Jamais	Exceptionnellement	Jamais	Exceptionnellement	Dans quelques cas	Oui, systématiquement	Jamais	Dans quelques cas	Dans quelques cas	Non	- complications acquises en réanimation - recul sur l'evolution du patient - perspectives thérapeutiques affinées - discussion collégiale contrairement à la garde - discussion sans la pression de l'urgence de l'admission pour defaillance d'organe	Oui	evenements nouveaux post reanimation (progression inattendue, etc...)	Oui		Jamais	Oui
30/11/2015 19:22:33	Un Homme	35-50 ans	PUPH	CHU	5 à 20 ans	Polyvalente ?	75-100	5-10	Oui, dans la plupart des cas	Oui, systématiquement	Oui, systématiquement	Non	Oui, systématiquement	Dans quelques cas	Dans quelques cas	Exceptionnellement	Dans quelques cas	Dans quelques cas	Dans quelques cas	Oui, dans la plupart des cas	Oui, systématiquement	Oui, systématiquement	Oui		Non		Oui	Oui mais cette distinction influence peu (ou pas) la décision, considérant qu'un nouvel épisode aigu est souvent un élément d'aggravation de plus d'une pathologie de fond.	Oui, dans la plupart des cas	Oui
30/11/2015 21:01:06	Un Homme	35-50 ans	PUPH	CHU	5 à 20 ans	Polyvalente ?	>100	5-10	Dans quelques cas	Dans quelques cas	Oui, systématiquement	Non	Oui, systématiquement	Dans quelques cas	Exceptionnellement	Dans quelques cas	Dans quelques cas	Oui, dans la plupart des cas	Oui, dans la plupart des cas	Dans quelques cas	Oui, dans la plupart des cas	Oui, dans la plupart des cas	Non	Recul d'une hospitalisation en réanimation	Oui		Oui		Exceptionnellement	Oui
30/11/2015 21:09:21	Un Homme	35-50 ans	PH-PHC	CHU	<5 ans	Polyvalente ?	>100	>15	Oui, dans la plupart des cas	Oui, systématiquement	Oui, systématiquement	Non	Oui, dans la plupart des cas	Oui, dans la plupart des cas	Jamais	Dans quelques cas	Oui, dans la plupart des cas	Dans quelques cas	Oui, dans la plupart des cas	Oui, dans la plupart des cas	Oui, dans la plupart des cas	Oui, systématiquement	Oui		Oui		Oui		Oui, dans la plupart des cas	Oui
30/11/2015 21:17:24	Un Homme	35-50 ans	PUPH	CHU	5 à 20 ans	Chirurgicale ?	75-100	<5	Exceptionnellement	Oui, systématiquement	Exceptionnellement	Non	Oui, dans la plupart des cas	Dans quelques cas	Oui, dans la plupart des cas	Dans quelques cas	Dans quelques cas	Oui, dans la plupart des cas	Oui, dans la plupart des cas	Dans quelques cas	Oui, dans la plupart des cas	Oui, dans la plupart des cas	Oui		Oui		Oui		Dans quelques cas	Oui
30/11/2015 21:17:31	Un Homme	>50 ans	PH-PHC	CHG	>20 ans	Polyvalente ?	75-100	5-10	Oui, dans la plupart des cas	Oui, dans la plupart des cas	Oui, dans la plupart des cas	Non	Oui, systématiquement	Dans quelques cas	Dans quelques cas	Exceptionnellement	Dans quelques cas	Dans quelques cas	Oui, dans la plupart des cas	Dans quelques cas	Oui, dans la plupart des cas	Oui, dans la plupart des cas	Oui		Oui		Oui		Dans quelques cas	Oui
30/11/2015 21:35:40	Une Femme	<35 ans	CCA/Assistant	CHG	<5 ans	Polyvalente ?	50-75	5-10	Oui, dans la plupart des cas	Oui, dans la plupart des cas	Oui, dans la plupart des cas	Non	Oui, dans la plupart des cas	Oui, dans la plupart des cas	Dans quelques cas	Dans quelques cas	Dans quelques cas	Dans quelques cas	Dans quelques cas	Dans quelques cas	Dans quelques cas	Oui, dans la plupart des cas	Oui		Oui		Oui		Oui, dans la plupart des cas	Oui
30/11/2015 21:37:28	Un Homme	<35 ans	PH-PHC	CHG	<5 ans	Polyvalente ?	75-100	5-10	Oui, dans la plupart des cas	Oui, systématiquement	Oui, systématiquement	Non	Oui, dans la plupart des cas	Exceptionnellement	Dans quelques cas	Oui, dans la plupart des cas	Oui, dans la plupart des cas	Oui, dans la plupart des cas	Oui, dans la plupart des cas	Dans quelques cas	Dans quelques cas	Oui, dans la plupart des cas	Oui		Oui		Oui		Oui, systématiquement	Oui
30/11/2015 22:13:49	Une Femme	<35 ans	PH-PHC	CHU	<5 ans	Médicale ?	50-75	5-10	Oui, dans la plupart des cas	Oui, systématiquement	Oui, dans la plupart des cas	Non	Oui, dans la plupart des cas	Dans quelques cas	Oui, dans la plupart des cas	Dans quelques cas	Dans quelques cas	Oui, dans la plupart des cas	Oui, systématiquement	Oui, dans la plupart des cas	Dans quelques cas	Oui, dans la plupart des cas	Oui		Oui		Oui		Dans quelques cas	Oui
30/11/2015 22:44:38	Une Femme	<35 ans	Interne	CHU	<5 ans	Polyvalente ?	<50	<5	Oui, dans la plupart des cas	Oui, dans la plupart des cas	Oui, systématiquement	Non	Dans quelques cas	Exceptionnellement	Exceptionnellement	Jamais	Dans quelques cas	Jamais	Exceptionnellement	Oui, dans la plupart des cas	Dans quelques cas	Oui, dans la plupart des cas	Oui		Oui		Non		Oui, dans la plupart des cas	Oui
30/11/2015 23:09:54	Une Femme	<35 ans	CCA/Assistant	CHU	<5 ans	Polyvalente ?	>100	<5	Oui, dans la plupart des cas	Oui, dans la plupart des cas	Oui, systématiquement	Non	Oui, systématiquement	Dans quelques cas	Exceptionnellement	Oui, systématiquement	Oui, dans la plupart des cas	Oui, systématiquement	Oui, systématiquement	Oui, dans la plupart des cas	Oui, systématiquement	Oui, systématiquement	Oui		Oui		Oui		Oui, systématiquement	Oui
30/11/2015 23:11:22	Un Homme	35-50 ans	PH-PHC	CHU	5 à 20 ans	Chirurgicale ?	50-75	<5	Dans quelques cas	Exceptionnellement	Exceptionnellement	Non	Oui, dans la plupart des cas	Exceptionnellement	Dans quelques cas	Exceptionnellement	Dans quelques cas	Dans quelques cas	Oui, dans la plupart des cas	Exceptionnellement	Exceptionnellement	Oui, dans la plupart des cas	Oui		Non		Oui		Oui, dans la plupart des cas	Oui
01/12/2015 07:19:18	Un Homme	>50 ans	PUPH	CHU	>20 ans	Médicale ?	>100	5-10	Oui, dans la plupart des cas	Oui, dans la plupart des cas	Oui, dans la plupart des cas	Non	Dans quelques cas	Oui, dans la plupart des cas	Dans quelques cas	Dans quelques cas	Oui, dans la plupart des cas	Oui, dans la plupart des cas	Oui, systématiquement	Oui, dans la plupart des cas	Oui, dans la plupart des cas	Oui, dans la plupart des cas	Oui		Oui	La décision d'admission reste bien sûr une décision médicale prise "en situation" i.e. en fonction d'éléments (évolutifs p.ex.) qui n'étaient pas disponibles quand la décision de non réadmission avait été prise.	Oui	Au cas par cas.	Dans quelques cas	Oui
01/12/2015 07:21:29	Un Homme	>50 ans	PH-PHC	CHU	>20 ans	Chirurgicale ?	75-100	<5	Oui, dans la plupart des cas	Oui, systématiquement	Oui, dans la plupart des cas	Non	Dans quelques cas	Oui, dans la plupart des cas	Dans quelques cas	Dans quelques cas	Oui, dans la plupart des cas	Dans quelques cas	Oui, dans la plupart des cas	Dans quelques cas	Oui, dans la plupart des cas	Oui, dans la plupart des cas	Oui		Oui		Oui		Dans quelques cas	Non
01/12/2015 08:00:52	Un Homme	>50 ans	PH-PHC	CHG	5 à 20 ans	Polyvalente ?	<50	<5	Oui, dans la plupart des cas	Oui, dans la plupart des cas	Oui, systématiquement	Non	Dans quelques cas	Oui, dans la plupart des cas	Exceptionnellement	Dans quelques cas	Dans quelques cas	Dans quelques cas	Oui, dans la plupart des cas	Exceptionnellement	Oui, dans la plupart des cas	Oui, dans la plupart des cas	Oui		Oui		Oui		Dans quelques cas	Oui
01/12/2015 08:13:49	Un Homme	35-50 ans	PH-PHC	CHU	5 à 20 ans	Médicale ?	75-100	<5	Oui, dans la plupart des cas	Oui, systématiquement	Oui, dans la plupart des cas	Non	Oui, dans la plupart des cas	Dans quelques cas	Dans quelques cas	Dans quelques cas	Dans quelques cas	Oui, dans la plupart des cas	Oui, systématiquement	Oui, systématiquement	Oui, systématiquement	Oui, systématiquement	Oui		Oui		Oui		Oui, dans la plupart des cas	Oui
01/12/2015 08:36:08	Un Homme	35-50 ans	PUPH	CHU	5 à 20 ans	Médicale ?	50-75	<5	Oui, systématiquement	Oui, systématiquement	Oui, dans la plupart des cas	Non	Oui, dans la plupart des cas	Oui, dans la plupart des cas	Oui, dans la plupart des cas	Dans quelques cas	Oui, dans la plupart des cas	Dans quelques cas	Oui, systématiquement	Oui, dans la plupart des cas	Oui, dans la plupart des cas	Oui, dans la plupart des cas	Oui		Oui		Non		Dans quelques cas	Oui
01/12/2015 09:37:18	Un Homme	>50 ans	PH-PHC	CHG	>20 ans	Polyvalente ?	50-75	<5	Oui, systématiquement	Oui, systématiquement	Oui, systématiquement	Non	Oui, systématiquement	Jamais	Oui, systématiquement	Dans quelques cas	Oui, dans la plupart des cas	Oui, dans la plupart des cas	Oui, dans la plupart des cas	Oui, systématiquement	Oui, systématiquement	Oui, systématiquement	Non	évolutivité d'une pathologie	Oui	patient intube par smur	Oui		Oui, systématiquement	Oui
01/12/2015 09:52:38	Un Homme	<35 ans	PH-PHC	CHG	5 à 20 ans	Polyvalente ?	<50	<5	Oui, dans la plupart des cas	Oui, systématiquement	Oui, systématiquement	Non	Oui, dans la plupart des cas	Dans quelques cas	Exceptionnellement	Exceptionnellement	Dans quelques cas	Dans quelques cas	Dans quelques cas	Exceptionnellement	Oui, dans la plupart des cas	Oui, systématiquement	Oui		Oui		Oui		Oui, dans la plupart des cas	Oui
01/12/2015 10:15:00	Un Homme	>50 ans	PUPH	PSPH	>20 ans	Polyvalente ?	<50	<5	Oui, dans la plupart des cas	Oui, dans la plupart des cas	Oui, systématiquement	Non	Dans quelques cas	Oui, dans la plupart des cas	Dans quelques cas	Dans quelques cas	Exceptionnellement	Oui, dans la plupart des cas	Oui, dans la plupart des cas	Exceptionnellement	Dans quelques cas	Oui, dans la plupart des cas	Oui		Oui		Oui		Exceptionnellement	Oui
01/12/2015 10:39:12	Un Homme	35-50 ans	PH-PHC	CHG	5 à 20 ans	Polyvalente ?	50-75	<5	Dans quelques cas	Jamais	Dans quelques cas	Non	Exceptionnellement	Exceptionnellement	Jamais	Jamais	Exceptionnellement	Jamais	Exceptionnellement	Jamais	Exceptionnellement	Exceptionnellement	Oui		Oui	Nous ne formalisons que très peu de decision de non réadmission. Nous discutons plutot de la réadmission quand celle ci se presente, en fonction des medecins presents (jour ou garde). Nous avons constaté à plusieurs reprises que la decision de non réadmission en réanimation formalisé par ecrit ou meme oralement entraine l'abandon du patient et son placement en soins palliatifs d'emblé. Je suis co…	Oui		Jamais	Oui
01/12/2015 11:10:33	Un Homme	>50 ans	PH-PHC	CHG	>20 ans	Polyvalente ?	>100	<5	Dans quelques cas	Oui, dans la plupart des cas	Oui, dans la plupart des cas	Non	Oui, dans la plupart des cas	Exceptionnellement	Exceptionnellement	Exceptionnellement	Dans quelques cas	Dans quelques cas	Oui, dans la plupart des cas	Exceptionnellement	Dans quelques cas	Dans quelques cas	Oui		Oui		Oui		Dans quelques cas	Oui
01/12/2015 12:34:19	Un Homme	>50 ans	PH-PHC	CHG	>20 ans	Polyvalente ?	<50	<5	Oui, systématiquement	Jamais	Oui, systématiquement	Non	Oui, systématiquement	Exceptionnellement	Jamais	Dans quelques cas	Dans quelques cas	Dans quelques cas	Oui, dans la plupart des cas	Jamais	Oui, dans la plupart des cas	Oui, systématiquement	Non	Dans la non-réadmission intervient souvent la notion d'un sevrage ventilatoire difficile.	Oui		Oui		Jamais	Oui
01/12/2015 13:06:41	Une Femme	35-50 ans	PH-PHC	CHG	5 à 20 ans	Polyvalente ?	50-75	<5	Oui, dans la plupart des cas	Oui, systématiquement	Oui, systématiquement	Non	Oui, dans la plupart des cas	Dans quelques cas	Dans quelques cas	Dans quelques cas	Dans quelques cas	Dans quelques cas	Dans quelques cas	Dans quelques cas	Oui, dans la plupart des cas	Oui, systématiquement	Oui		Oui		Oui		Dans quelques cas	Oui
01/12/2015 13:41:34	Un Homme	<35 ans	CCA/Assistant	CHG	<5 ans	Polyvalente ?	75-100	5-10	Oui, dans la plupart des cas	Oui, systématiquement	Oui, systématiquement	Non	Oui, dans la plupart des cas	Dans quelques cas	Exceptionnellement	Dans quelques cas	Dans quelques cas	Exceptionnellement	Dans quelques cas	Exceptionnellement	Oui, dans la plupart des cas	Oui, systématiquement	Oui		Oui		Oui		Exceptionnellement	Oui
01/12/2015 13:51:56	Un Homme	35-50 ans	PH-PHC	CHU	5 à 20 ans	Chirurgicale ?	>100	<5	Exceptionnellement	Oui, dans la plupart des cas	Exceptionnellement	Non	Oui, systématiquement	Oui, dans la plupart des cas	Jamais	Exceptionnellement	Exceptionnellement	Dans quelques cas	Oui, dans la plupart des cas	Oui, dans la plupart des cas	Oui, dans la plupart des cas	Oui, dans la plupart des cas	Non	pas sur les critères d'absence de gravité uniquement des critères de trop grande gravité et de terrain débilité	Oui	ce qui explique que nous ne fassions presque plus, ce d'autant que l'évolution des patients nous est mal connue après la réanimation. il est souvent légitime de revoir les indicatoins de non-réadmission après qq semaines ou mois d'évolution	Oui		Oui, dans la plupart des cas	Oui	la réanimation peut être assimilée à une "thérapeutique" et donc être déraisonnable
01/12/2015 14:12:39	Un Homme	35-50 ans	PH-PHC	CHG	5 à 20 ans	Polyvalente ?	50-75	<5	Oui, dans la plupart des cas	Oui, systématiquement	Oui, dans la plupart des cas	Non	Oui, systématiquement	Oui, dans la plupart des cas	Dans quelques cas	Dans quelques cas	Dans quelques cas	Dans quelques cas	Dans quelques cas	Oui, dans la plupart des cas	Oui, systématiquement	Oui, dans la plupart des cas	Non	parce que dans le cas de non-réadmission on connait le patient (il est en réanimation) et on mesure objectivement (avec un peu de recul) son niveau exact d'autonomie, de potentialité d'évolution, etc. De plus on a le temps de prendre cette décision Dans l'autre cas il s'agit souvent d'un patient qu'on ne connait pas et qu'on doit évaluer rapidement sur un interrogatoire un examen clinique et des …	Oui	le praticien responsable de l'entrée peut estimer que la situation a changé et donc décider d'admettre le patient	Oui	la décision peut être "proportionnée" la formulation de la question peut d'ailleurs être d'une formulation "type" de non réadmission pour un patient de réanimation ou on peut dire Ok pour réadmission en USC et pas en réa ou dire Ok pour réadmission en réa mais pas d'intubation etc	Oui, dans la plupart des cas	Oui
01/12/2015 15:35:27	Un Homme	>50 ans	PH-PHC	CHU	>20 ans	Chirurgicale ?	50-75	<5	Oui, dans la plupart des cas	Oui, systématiquement	Oui, systématiquement	Non	Oui, dans la plupart des cas	Oui, dans la plupart des cas	Oui, dans la plupart des cas	Exceptionnellement	Oui, dans la plupart des cas	Oui, dans la plupart des cas	Oui, systématiquement	Oui, dans la plupart des cas	Oui, systématiquement	Oui, systématiquement	Non	Le vécu, la durée, l'histoire et l'issue du séjour en réanimation en plus. Une meilleure connaissance des souhaits du patient et de l'acceptation de son entourage.	Oui		Oui		Oui, systématiquement	Oui
01/12/2015 15:35:32	Un Homme	35-50 ans	PH-PHC	CHG	5 à 20 ans	Polyvalente ?	<50	<5	Oui, dans la plupart des cas	Oui, dans la plupart des cas	Oui, systématiquement	Non	Oui, dans la plupart des cas	Dans quelques cas	Exceptionnellement	Jamais	Dans quelques cas	Jamais	Oui, dans la plupart des cas	Oui, dans la plupart des cas	Oui, dans la plupart des cas	Oui, dans la plupart des cas	Non	les critères de non réadmission en réanimation peuvent apparaitre après une longue hospitalisation en réanimation, traitement inéfficace, découverte au cours de l'hospitalisation de nouvelle pathologie grave ou diagnostic de la pathologie pour laquelle le patient a été hospitalisé de pronostic défavorable	Oui	chaque médecin reste le seul décideur en cas de changement de statut d'un patient, l'admission peut redevenir possible	Oui		Dans quelques cas	Oui
01/12/2015 15:35:50	Un Homme	<35 ans	PH-PHC	CHG	5 à 20 ans	Polyvalente ?	<50	<5	Oui, dans la plupart des cas	Jamais	Oui, systématiquement	Non	Oui, systématiquement	Oui, systématiquement	Dans quelques cas	Jamais	Exceptionnellement	Exceptionnellement	Dans quelques cas	Dans quelques cas	Dans quelques cas	Oui, dans la plupart des cas	Oui		Oui	A mon sens, la décision d'admission en réanimation d'un patient pour lequel une décision préalable de non-réadmission reste à l'appréciation du médecin en charge du patient lorsque se pose la question d'une nouvelle admission en réanimation. Les critères qui ont conduit à une décision de non-réadmission peuvent évoluer (dans le bon sens) et ainsi modifier la décision de non-réadmission.	Oui		Dans quelques cas	Non	A mon sens, il n'est pas fait mention dans la loi Léonetti de décision de non-réadmission. Pourtant, dans le cadre éthique de cette loi, les décisions de non-réadmission devraient en faire partie.
01/12/2015 20:31:47	Une Femme	>50 ans	PH-PHC	CHG	>20 ans	Polyvalente ?	<50	<5	Oui, systématiquement	Oui, dans la plupart des cas	Oui, systématiquement	Non	Oui, systématiquement	Oui, dans la plupart des cas	Dans quelques cas	Dans quelques cas	Oui, dans la plupart des cas	Dans quelques cas	Oui, dans la plupart des cas	Dans quelques cas	Oui, systématiquement	Oui, dans la plupart des cas	Oui		Oui	si le motif de réadmission est un épisode aigu ne portant pas sur la pathologie de fond ayant motivé la procedure de non réadmission	Oui		Oui, dans la plupart des cas	Non	la non réadmission me semble concerner une nouvelle décompensation d'une pathologie chronique , mais ne classe pas systématiquement le patient comme une fin de vie
01/12/2015 21:21:09	Un Homme	35-50 ans	PH-PHC	CHU	5 à 20 ans	Médicale ?	50-75	<5	Oui, dans la plupart des cas	Oui, dans la plupart des cas	Oui, systématiquement	Non	Oui, dans la plupart des cas	Dans quelques cas	Dans quelques cas	Jamais	Dans quelques cas	Jamais	Dans quelques cas	Jamais	Exceptionnellement	Oui, dans la plupart des cas	Non	C'est la trajectoire du patient et notamment son statut en réanimation et à la sortie de réanimation qui conditionne la discussion puis la prise de décision de non-réadmission en réanimation.	Oui	L'évolution du statut du patient peut entrainer une révision de notre jugement initial. Dans le courrier de sortie, la porte n'est jamais fermée pour une réadmission.	Oui	Une réadmission en réanimation peut se faire en mettant d'emblée des limites d'engagement thérapeutique.	Exceptionnellement	Non	La loi Léonetti n'aborde ni l'admission ni la réadmission en réanimation. On pourrait y rapprocher la notion d'obstination déraisonnable si les médecins, les patients et/ou les proches étaient en désaccord avec la réadmission d'un patient. Par contre, la collégialité est essentielle.
01/12/2015 22:03:16	Un Homme	<35 ans	CCA/Assistant	CHU	<5 ans	Médicale ?	50-75	<5	Oui, dans la plupart des cas	Oui, systématiquement	Oui, systématiquement	Non	Oui, dans la plupart des cas	Dans quelques cas	Dans quelques cas	Exceptionnellement	Dans quelques cas	Dans quelques cas	Dans quelques cas	Exceptionnellement	Exceptionnellement	Oui, systématiquement	Non	Lors d'une décision de non-réadmission, les réserves physiologiques du patient sont mieux connues que lors d'une non-admission, et l'argument fréquemment utilisé par les spécialistes "mais c'est sa première décompensation" ne peut plus être utilisé.	Oui		Oui		Oui, dans la plupart des cas	Oui
02/12/2015 00:01:01	Un Homme	35-50 ans	PUPH	CHU	5 à 20 ans	Médicale ?	75-100	5-10	Oui, dans la plupart des cas	Oui, dans la plupart des cas	Oui, systématiquement	Non	Oui, systématiquement	Dans quelques cas	Oui, dans la plupart des cas	Dans quelques cas	Dans quelques cas	Dans quelques cas	Oui, dans la plupart des cas	Exceptionnellement	Oui, dans la plupart des cas	Oui, systématiquement	Non	Non, une admission en réanimation est plus ouverte, notamment en l'absence de connaissance des ATD et des souhaits du patient incapable de les exprimer. En cas de co-morbidités graves, une décision de limiter l'intensification de la réanimation à 48-72h peut être décidée puis un processus de LATA mis en place. La non-réadmission est prise de façon consensuelle et après connaissance parfaite du do…	Oui	La décision du médecin en charge (notamment quand il est seul et la nuit) prime en toute circonstance, avec une décision en âme et conscience. Il est recommandé néanmoins de se conformer aux décisions collégiales de non-réadmission si clairement marquée dans le dossier. Mais si une décision inverse devait être prise, alors la possibilité existe et une discussion collégiale peut avoir lieu à nouve…	Oui	Cela peut éventuellement se poser. Notamment, une réadmission en réanimation peut alors être limitée avec décision de non-réalisation de tel ou tel acte invasif	Dans quelques cas	Oui
02/12/2015 09:44:10	Un Homme	<35 ans	PH-PHC	CHU	<5 ans	Médicale ?	50-75	5-10	Oui, dans la plupart des cas	Oui, systématiquement	Oui, systématiquement	Non	Oui, systématiquement	Dans quelques cas	Dans quelques cas	Dans quelques cas	Oui, dans la plupart des cas	Oui, dans la plupart des cas	Oui, systématiquement	Oui, dans la plupart des cas	Oui, systématiquement	Oui, systématiquement	Oui		Oui		Oui		Oui, systématiquement	Oui
02/12/2015 10:13:30	Un Homme	35-50 ans	PH-PHC	CHU	5 à 20 ans	Médicale ?	50-75	<5	Oui, dans la plupart des cas	Oui, dans la plupart des cas	Oui, systématiquement	Non	Oui, dans la plupart des cas	Exceptionnellement	Exceptionnellement	Jamais	Dans quelques cas	Exceptionnellement	Dans quelques cas	Exceptionnellement	Oui, dans la plupart des cas	Oui, dans la plupart des cas	Oui		Oui		Oui		Exceptionnellement	Oui
02/12/2015 11:02:31	Un Homme	<35 ans	PH-PHC	CHU	<5 ans	Polyvalente ?	>100	<5	Oui, dans la plupart des cas	Oui, systématiquement	Oui, systématiquement	Non	Oui, dans la plupart des cas	Dans quelques cas	Exceptionnellement	Dans quelques cas	Exceptionnellement	Oui, dans la plupart des cas	Dans quelques cas	Dans quelques cas	Oui, dans la plupart des cas	Oui, systématiquement	Non	La non réadmission peut etre liée aux complications du séjour en réanimation qui ne feront pas réadmettre le patient à l"issue de sa sortie du service	Oui		Oui		Oui, systématiquement	Oui
02/12/2015 14:36:18	Un Homme	35-50 ans	CCA/Assistant	Etablissement privé	<5 ans	Médicale ?	>100	<5	Oui, dans la plupart des cas	Oui, systématiquement	Oui, systématiquement	Non	Oui, systématiquement	Dans quelques cas	Exceptionnellement	Oui, systématiquement	Oui, systématiquement	Oui, systématiquement	Oui, systématiquement	Dans quelques cas	Oui, systématiquement	Oui, systématiquement	Non	Plusieurs séjours en rea en peu de temps sans retour à un état satisfaisant entre eux peuvent être un critère spécifique à la non réadmission, les autres étant les mêmes.	Oui		Oui		Dans quelques cas	Oui
02/12/2015 18:11:02	Une Femme	35-50 ans	PH-PHC	CHU	5 à 20 ans	Médicale ?	75-100	5-10	Oui, dans la plupart des cas	Oui, systématiquement	Oui, systématiquement	Non	Oui, dans la plupart des cas	Dans quelques cas	Dans quelques cas	Dans quelques cas	Dans quelques cas	Dans quelques cas	Dans quelques cas	Exceptionnellement	Exceptionnellement	Oui, dans la plupart des cas	Non	les critères de non-réadmission comportent les critères de non-admission+ des critères éventuellement apparus pendant le séjour en réa: dg d'une pathologie avec pronostic engagé à très court terme, séjour très prolongé avec séquelles fonctionnelles importantes, AEG sévère..	Oui		Oui		Exceptionnellement	Oui
02/12/2015 20:29:40	Un Homme	>50 ans	PUPH	CHU	5 à 20 ans	Médicale ?	50-75	<5	Dans quelques cas	Dans quelques cas	Oui, dans la plupart des cas	Non	Exceptionnellement	Jamais	Jamais	Exceptionnellement	Dans quelques cas	Dans quelques cas	Oui, dans la plupart des cas	Dans quelques cas	Dans quelques cas	Oui, systématiquement	Non		Oui		Oui		Dans quelques cas	Oui
02/12/2015 22:58:49	Une Femme	35-50 ans	PUPH	CHU	>20 ans	Médicale ?	>100	<5	Oui, systématiquement	Oui, systématiquement	Oui, systématiquement	Non	Oui, systématiquement	Dans quelques cas	Jamais	Jamais	Jamais	Jamais	Oui, systématiquement	Jamais	Oui, systématiquement	Oui, systématiquement	Non		Oui		Oui		Oui, systématiquement	Non
03/12/2015 13:09:43	Un Homme	35-50 ans	PH-PHC	CHU	5 à 20 ans	Médicale ?	>100	<5	Oui, dans la plupart des cas	Oui, dans la plupart des cas	Dans quelques cas	Non	Oui, dans la plupart des cas	Dans quelques cas	Jamais	Jamais	Exceptionnellement	Jamais	Exceptionnellement	Jamais	Jamais	Dans quelques cas	Non	Le passage en réanimation et l'état général en post-réanimation entre dans la discussion qui n'est pas formalisée chez nous.	Oui	Le médecin en charge du service juge en fonction des éléments dont il dispose au moment de la demande de réadmission.	Oui		Exceptionnellement	Oui	Elle n'est malheureusement pas bien formalisée chez nous. Merci pour cette étude qui va nous faire réfléchir.
03/12/2015 13:34:39	Un Homme	>50 ans	PH-PHC	CHU	>20 ans	Chirurgicale ?	<50	5-10	Oui, dans la plupart des cas	Oui, dans la plupart des cas	Oui, systématiquement	Oui	Oui, systématiquement	Oui, dans la plupart des cas	Dans quelques cas	Dans quelques cas	Oui, systématiquement	Dans quelques cas	Oui, systématiquement	Dans quelques cas	Dans quelques cas	Oui, systématiquement	Oui		Oui	amélioration nette de l'etat clinique du patient aprés la sortie de reanimation	Oui	souvent dans le cadre d'insuffisance de prise en charge en unité standard ou de complications iatrogènes non attendues	Dans quelques cas	Oui
03/12/2015 16:27:27	Un Homme	35-50 ans	PH-PHC	CHU	5 à 20 ans	Chirurgicale ?	75-100	<5	Oui, dans la plupart des cas	Oui, dans la plupart des cas	Oui, dans la plupart des cas	Non	Oui, dans la plupart des cas	Exceptionnellement	Jamais	Jamais	Jamais	Exceptionnellement	Oui, dans la plupart des cas	Dans quelques cas	Dans quelques cas	Oui, dans la plupart des cas	Non	Expérience du séjour en réanimation entrant dans la réflexion Aggravation du patient avec le temps	Oui	Le médecin prenant en charge le patient reste le principal décideur de la suite à donner aux soins.	Oui	Un épisode intercurrent rapidement réversible peut être pris en réanimation	Oui, dans la plupart des cas	Oui	Et pas seulement. La prise en charge du patient de réanimation ne s'arrête pas aux portes de celle-ci.
03/12/2015 20:50:41	Un Homme	<35 ans	PH-PHC	CHU	<5 ans	Médicale ?	>100	5-10	Oui, dans la plupart des cas	Oui, dans la plupart des cas	Oui, systématiquement	Non	Oui, systématiquement	Dans quelques cas	Dans quelques cas	Oui, dans la plupart des cas	Dans quelques cas	Oui, systématiquement	Oui, dans la plupart des cas	Dans quelques cas	Oui, dans la plupart des cas	Oui, dans la plupart des cas	Non	Les critères de non admission reposent surtout sur l'âge, le niveau de dépendance et les comorbidités. Ceux de non réadmission reposent surtout sur les conséquences d'une reanimation prolongée	Oui		Oui		Oui, dans la plupart des cas	Oui
04/12/2015 07:28:37	Un Homme	35-50 ans	PUPH	CHU	5 à 20 ans	Médicale ?	50-75	<5	Oui, dans la plupart des cas	Oui, dans la plupart des cas	Oui, dans la plupart des cas	Non	Oui, systématiquement	Jamais	Jamais	Exceptionnellement	Dans quelques cas	Jamais	Dans quelques cas	Jamais	Oui, dans la plupart des cas	Dans quelques cas	Non		Oui		Oui		Jamais	Non
04/12/2015 08:53:19	Un Homme	35-50 ans	PH-PHC	CHU	5 à 20 ans	Médicale ?	75-100	5-10	Oui, dans la plupart des cas	Oui, systématiquement	Oui, dans la plupart des cas	Non	Oui, dans la plupart des cas	Dans quelques cas	Dans quelques cas	Dans quelques cas	Oui, dans la plupart des cas	Dans quelques cas	Oui, dans la plupart des cas	Oui, dans la plupart des cas	Oui, dans la plupart des cas	Oui, dans la plupart des cas	Oui		Oui		Oui		Dans quelques cas	Oui
04/12/2015 08:53:23	Un Homme	35-50 ans	PH-PHC	CHU	5 à 20 ans	Médicale ?	50-75	5-10	Oui, dans la plupart des cas	Oui, dans la plupart des cas	Dans quelques cas	Non	Oui, dans la plupart des cas	Exceptionnellement	Jamais	Exceptionnellement	Oui, dans la plupart des cas	Exceptionnellement	Oui, systématiquement	Dans quelques cas	Oui, dans la plupart des cas	Oui, systématiquement	Oui		Oui		Oui		Oui, dans la plupart des cas	Oui
04/12/2015 09:03:46	Une Femme	>50 ans	PH-PHC	CHG	>20 ans	Médicale ?	50-75	5-10	Oui, dans la plupart des cas	Oui, systématiquement	Oui, dans la plupart des cas	Non	Oui, dans la plupart des cas	Dans quelques cas	Oui, dans la plupart des cas	Jamais	Dans quelques cas	Jamais	Oui, dans la plupart des cas	Dans quelques cas	Oui, dans la plupart des cas	Oui, dans la plupart des cas	Oui		Oui	La decision de non-readmission en reanimation reste une recomandation . On a le droit de ne pas le suivre si on n'est pas convaincu,pareil pour les medecins des services ou on transfere	Oui		Oui, dans la plupart des cas	Non	La loi Leonetti 2005 doit etre encore ameliore
04/12/2015 09:45:23	Un Homme	35-50 ans	PH-PHC	CHU	5 à 20 ans	Médicale ?	<50	<5	Dans quelques cas	Oui, systématiquement	Oui, dans la plupart des cas	Non	Oui, dans la plupart des cas	Dans quelques cas	Dans quelques cas	Dans quelques cas	Oui, dans la plupart des cas	Dans quelques cas	Oui, dans la plupart des cas	Dans quelques cas	Dans quelques cas	Oui, dans la plupart des cas	Oui		Oui		Oui		Dans quelques cas	Oui
04/12/2015 10:27:15	Un Homme	>50 ans	PUPH	CHU	>20 ans	Polyvalente ?	>100	5-10	Oui, dans la plupart des cas	Exceptionnellement	Dans quelques cas	Non	Oui, dans la plupart des cas	Dans quelques cas	Jamais	Exceptionnellement	Exceptionnellement	Jamais	Exceptionnellement	Jamais	Jamais	Oui, dans la plupart des cas	Non	Fonction de la connaissance du contexte (biopsychosocial) acqueis pendant le séjour en réanimation et des conséquences éventuellement du séjour en réanimation.	Oui	Cela dépend bien entednu du contexte. la réflexion peut ^évoluer da,s le temps, être variable. Rien n'est acquis définitivement.	Oui	Ceci repose sur le fait, qu'une unité de réanimation peut être amenée à assurer des soins palliatifs qui peuvent être particuliers à sa compétence et qui ne peuvent être réalisés ailleurs, rien que pour assurer le confort du patient (quelquefois de sa famille). Ce qui n'a rien à voir avec des soins terminaux.	Dans quelques cas	Non	En tous cas pas exactement. Le conseil de l'ordre nous a éclaire au travers de l'article R.4127 37 relatif aux soins déraisonnables.
04/12/2015 13:49:40	Un Homme	<35 ans	PH-PHC	CHU	<5 ans	Médicale ?	75-100	5-10	Oui, dans la plupart des cas	Oui, dans la plupart des cas	Oui, dans la plupart des cas	Non	Oui, dans la plupart des cas	Dans quelques cas	Exceptionnellement	Exceptionnellement	Exceptionnellement	Dans quelques cas	Oui, dans la plupart des cas	Dans quelques cas	Oui, dans la plupart des cas	Oui, systématiquement	Oui		Oui		Oui		Dans quelques cas	Oui
04/12/2015 13:52:36	Un Homme	>50 ans	PH-PHC	CHU	>20 ans	Polyvalente ?	50-75	<5	Dans quelques cas	Oui, systématiquement	Oui, dans la plupart des cas	Non	Oui, dans la plupart des cas	Exceptionnellement	Jamais	Exceptionnellement	Dans quelques cas	Exceptionnellement	Exceptionnellement	Exceptionnellement	Oui, dans la plupart des cas	Oui, systématiquement	Non	Il est très souvent très difficile voir impossible lors d'une admission en réanimation d'obtenir toutes les informations nécessaires pour ne pas admettre un patient surtout lorsque la demande émane d'un hopital extérieur. Par contre lorsque la patient sort de la réanimation nous connaissons parfaitement son dossier, avons vu la Famille et personne de confiance nous concluons notre courrier sans f…	Oui		Oui		Oui, dans la plupart des cas	Oui
04/12/2015 15:49:24	Un Homme	35-50 ans	PH-PHC	CHU	5 à 20 ans	Médicale ?	75-100	5-10	Oui, dans la plupart des cas	Oui, dans la plupart des cas	Oui, dans la plupart des cas	Non	Oui, dans la plupart des cas	Dans quelques cas	Exceptionnellement	Dans quelques cas	Dans quelques cas	Exceptionnellement	Exceptionnellement	Dans quelques cas	Oui, dans la plupart des cas	Oui, dans la plupart des cas	Oui		Non		Oui		Dans quelques cas	Oui
04/12/2015 17:20:22	Une Femme	35-50 ans	PH-PHC	CHG	5 à 20 ans	Polyvalente ?	50-75	5-10	Oui, dans la plupart des cas	Oui, systématiquement	Oui, systématiquement	Non	Oui, dans la plupart des cas	Dans quelques cas	Oui, dans la plupart des cas	Dans quelques cas	Oui, systématiquement	Oui, dans la plupart des cas	Oui, systématiquement	Dans quelques cas	Oui, systématiquement	Oui, dans la plupart des cas	Non	Il y a d'une part les mêmes critères et d'autres part les conséquences ou complications du séjour en réanimation, ou la progression dans les diagnostics au cours du séjour	Oui	La décision de non-réadmission n'est pas immuable et peut être revue notamment à distance de la prise de décision lors d'une hospitalisation ultérieure en cas d'amélioration de l'état du patient	Oui		Dans quelques cas	Oui
04/12/2015 17:30:19	Un Homme	>50 ans	PH-PHC	CHG	>20 ans	Polyvalente ?	<50	<5	Oui, dans la plupart des cas	Oui, systématiquement	Oui, dans la plupart des cas	Non	Oui, dans la plupart des cas	Dans quelques cas	Dans quelques cas	Jamais	Dans quelques cas	Jamais	Oui, dans la plupart des cas	Exceptionnellement	Oui, dans la plupart des cas	Oui, systématiquement	Non	certains de nos patients sont admis en réanimation avec des critères péjoratifs mais à qui nous "donnons une chance" quand c'est une première décompensation. Par contre, nous notifions la non-réadmission en cas de pathologies chroniques évoluées à décompensation itératives de plus en plus rapprochées	Oui	les décisions restent de la responsabilité du médecin confronté à la situation. Le médecin peut en tenir compte mais cela ne s'impose pas à lui.	Oui	l'esprit est de donner sa chance au patient. Un épisode aigu traitable peut justifier une réadmission alors qu'une dégradation d'un état chronique ne laisse peu de place à une thérapeutique efficace.	Oui, systématiquement	Oui
04/12/2015 18:02:50	Un Homme	35-50 ans	PH-PHC	CHG	>20 ans	Polyvalente ?	50-75	5-10	Oui, dans la plupart des cas	Oui, dans la plupart des cas	Oui, systématiquement	Non	Oui, systématiquement	Exceptionnellement	Exceptionnellement	Dans quelques cas	Dans quelques cas	Dans quelques cas	Oui, dans la plupart des cas	Oui, dans la plupart des cas	Oui, systématiquement	Oui, systématiquement	Non	A la primoadmission d'un patient en réanimation, plusieurs éléments importants peuvent manquer : - Le degré d'évolution d'une pathologie chronique, le statut fonctionnel du patient, son degré d'adhésion aux soins, le projet thérapeutique en cours après discussion avec les médecins habituels du patient - Ses directives quant à une éventuelle non admission en réanimation - Ses réactions et sa parti…	Oui	Une amélioration significative du statut fonctionnel près réhabilitation, la réponse à un nouveau traitement ou un changement dans les souhaits du patient peuvent remettre en cause une décision de non réadmision	Oui	Un évènement aigu peut par définition faire espérer un retour à l'état antérieur. Dans ce cas un "contrat de soins" peut être défini au départ et expliqué aux proches avec limitation thérapeutique par anticipation si non réponse au traitement. Une évolution naturelle de la pathologie de fond laisse présager de nouvelles dépendances et une dégradation fonctionnelle supplémentaire	Dans quelques cas	Oui	Le patient ou à défaut la personne de confiance peuvent avoir un avis décisif dans la décision de non réadmission. Le choix de non réadmission est en soi une limitation thérapeutique et obéit aux mêmes règles décisionnelles
04/12/2015 18:04:45	Un Homme	35-50 ans	PH-PHC	CHG	5 à 20 ans	Polyvalente ?	>100	10-15	Oui, dans la plupart des cas	Oui, systématiquement	Oui, dans la plupart des cas	Non	Exceptionnellement	Oui, dans la plupart des cas	Jamais	Dans quelques cas	Dans quelques cas	Dans quelques cas	Dans quelques cas	Exceptionnellement	Dans quelques cas	Oui, systématiquement	Oui		Oui	En cas d'évolution de la pathologie de fond, et/ou la proposition de nouvelles thérapeutiques, et/ou une amélioration significative de l'état général avec performance status en amélioration	Oui	typiquement un oedeme aigu du poumon	Dans quelques cas	Oui
04/12/2015 20:51:05	Une Femme	<35 ans	Interne	CHU	<5 ans	Médicale ?	>100	5-10	Oui, dans la plupart des cas	Dans quelques cas	Oui, systématiquement	Non	Oui, dans la plupart des cas	Dans quelques cas	Exceptionnellement	Jamais	Jamais	Exceptionnellement	Exceptionnellement	Exceptionnellement	Exceptionnellement	Oui, systématiquement	Oui		Oui		Oui		Dans quelques cas	Oui
05/12/2015 18:11:52	Une Femme	<35 ans	PH-PHC	CHG	<5 ans	Polyvalente ?	50-75	<5	Oui, dans la plupart des cas	Oui, dans la plupart des cas	Oui, dans la plupart des cas	Non	Oui, systématiquement	Dans quelques cas	Dans quelques cas	Dans quelques cas	Oui, dans la plupart des cas	Oui, systématiquement	Oui, systématiquement	Oui, systématiquement	Oui, systématiquement	Oui, dans la plupart des cas	Oui		Oui		Oui		Oui, dans la plupart des cas	Oui
06/12/2015 11:11:09	Un Homme	35-50 ans	PH-PHC	CHU	5 à 20 ans	Médicale ?	75-100	5-10	Oui, systématiquement	Oui, systématiquement	Oui, systématiquement	Non	Oui, systématiquement	Oui, dans la plupart des cas	Dans quelques cas	Exceptionnellement	Oui, systématiquement	Oui, dans la plupart des cas	Oui, systématiquement	Exceptionnellement	Oui, systématiquement	Oui, systématiquement	Oui		Oui		Oui		Exceptionnellement	Oui
07/12/2015 09:13:23	Un Homme	35-50 ans	PH-PHC	CHU	5 à 20 ans	Médicale ?	75-100	5-10	Oui, dans la plupart des cas	Oui, dans la plupart des cas	Oui, dans la plupart des cas	Non	Oui, dans la plupart des cas	Dans quelques cas	Jamais	Exceptionnellement	Oui, systématiquement	Jamais	Oui, dans la plupart des cas	Exceptionnellement	Oui, dans la plupart des cas	Oui, dans la plupart des cas	Oui		Oui		Oui		Dans quelques cas	Oui
07/12/2015 10:32:28	Une Femme	35-50 ans	PH-PHC	CHG	5 à 20 ans	Médicale ?	>100	<5	Oui, dans la plupart des cas	Oui, systématiquement	Oui, systématiquement	Non	Oui, dans la plupart des cas	Oui, dans la plupart des cas	Oui, dans la plupart des cas	Exceptionnellement	Oui, dans la plupart des cas	Exceptionnellement	Oui, dans la plupart des cas	Dans quelques cas	Dans quelques cas	Oui, systématiquement	Oui		Oui	toute situation peut évoluer dans le temps	Oui		Dans quelques cas	Oui
07/12/2015 12:04:27	Une Femme	>50 ans	PUPH	CHU	>20 ans	Polyvalente ?	75-100	<5	Oui, systématiquement	Oui, dans la plupart des cas	Oui, systématiquement	Non	Oui, systématiquement	Oui, dans la plupart des cas	Dans quelques cas	Oui, dans la plupart des cas	Oui, systématiquement	Oui, dans la plupart des cas	Oui, dans la plupart des cas	Exceptionnellement	Oui, systématiquement	Oui, systématiquement	Non	le traitement"réanimation" n'a pas pu être testé dans le 2ème cas	Oui		Oui		Oui, systématiquement	Oui
07/12/2015 12:47:20	Un Homme	35-50 ans	PH-PHC	CHU	5 à 20 ans	Chirurgicale ?	75-100	<5	Oui, dans la plupart des cas	Oui, systématiquement	Oui, dans la plupart des cas	Non	Oui, systématiquement	Dans quelques cas	Exceptionnellement	Exceptionnellement	Dans quelques cas	Exceptionnellement	Oui, dans la plupart des cas	Dans quelques cas	Dans quelques cas	Oui, dans la plupart des cas	Oui		Oui		Oui		Dans quelques cas	Oui
07/12/2015 13:03:49	Un Homme	>50 ans	PH-PHC	CHG	>20 ans	Polyvalente ?	50-75	<5	Oui, dans la plupart des cas	Oui, systématiquement	Oui, systématiquement	Non	Oui, systématiquement	Dans quelques cas	Exceptionnellement	Dans quelques cas	Oui, systématiquement	Dans quelques cas	Oui, systématiquement	Oui, systématiquement	Oui, systématiquement	Oui, dans la plupart des cas	Oui		Non		Oui		Dans quelques cas	Oui
07/12/2015 14:02:31	Un Homme	>50 ans	PH-PHC	CHG	>20 ans	Polyvalente ?	75-100	<5	Oui, dans la plupart des cas	Oui, dans la plupart des cas	Oui, dans la plupart des cas	Non	Oui, dans la plupart des cas	Dans quelques cas	Exceptionnellement	Oui, dans la plupart des cas	Oui, dans la plupart des cas	Dans quelques cas	Oui, dans la plupart des cas	Oui, dans la plupart des cas	Oui, dans la plupart des cas	Oui, systématiquement	Oui		Oui		Oui		Oui, dans la plupart des cas	Oui
07/12/2015 14:11:59	Un Homme	35-50 ans	PH-PHC	CHG	5 à 20 ans	Polyvalente ?	75-100	5-10	Oui, dans la plupart des cas	Oui, dans la plupart des cas	Oui, systématiquement	Non	Oui, dans la plupart des cas	Dans quelques cas	Jamais	Dans quelques cas	Oui, dans la plupart des cas	Dans quelques cas	Oui, dans la plupart des cas	Dans quelques cas	Oui, dans la plupart des cas	Oui, systématiquement	Non	Ils tiennent compte d'une meilleure connaissance du patient, du dossier, et du recul sur la prise en charge obtenu à l'issue du sejour en réanimation	Oui		Oui	si une cause facilement réversible est identifiée, la décision de non réadmission peut être tempérée	Oui, dans la plupart des cas	Oui
07/12/2015 15:08:28	Un Homme	35-50 ans	PH-PHC	CHG	5 à 20 ans	Polyvalente ?	75-100	5-10	Oui, dans la plupart des cas	Oui, dans la plupart des cas	Oui, systématiquement	Non	Exceptionnellement	Oui, dans la plupart des cas	Exceptionnellement	Dans quelques cas	Dans quelques cas	Dans quelques cas	Oui, systématiquement	Oui, dans la plupart des cas	Oui, dans la plupart des cas	Oui, systématiquement	Non	- Souhait du patient a posteriori de ne pas revenir en réanimation - Evolution et modification du projet de soins au décours du premier séjour en réanimation	Oui		Oui	Cette disctinction est le plus souvent spécifiée dans le compte rendu de sortie	Dans quelques cas	Oui
07/12/2015 15:18:59	Une Femme	<35 ans	CCA/Assistant	CHG	<5 ans	Polyvalente ?	<50	<5	Oui, dans la plupart des cas	Oui, dans la plupart des cas	Oui, systématiquement	Oui	Dans quelques cas	Dans quelques cas	Exceptionnellement	Oui, dans la plupart des cas	Exceptionnellement	Oui, dans la plupart des cas	Oui, systématiquement	Dans quelques cas	Oui, dans la plupart des cas	Oui, systématiquement	Non	Vécu du patient durant le séjour, état plus fragile à la sortie de reanimation, vécu des proches, évaluation plus précise du patient, participation de spécialistes à la décision, participation de l'équipe para medicale	Oui		Oui		Dans quelques cas	Oui
07/12/2015 17:08:16	Une Femme	35-50 ans	PH-PHC	CHG	5 à 20 ans	Polyvalente ?	75-100	10-15	Oui, dans la plupart des cas	Oui, systématiquement	Oui, systématiquement	Non	Oui, dans la plupart des cas	Exceptionnellement	Oui, dans la plupart des cas	Oui, systématiquement	Oui, systématiquement	Oui, systématiquement	Oui, systématiquement	Dans quelques cas	Exceptionnellement	Oui, systématiquement	Non	un séjour prolongé en réanimation influence la décision	Oui	Les choses peuvent évoluées et les décisions modifiées	Oui		Dans quelques cas	Oui
08/12/2015 09:05:22	Un Homme	<35 ans	PH-PHC	CHG	5 à 20 ans	Polyvalente ?	>100	5-10	Oui, dans la plupart des cas	Oui, dans la plupart des cas	Oui, systématiquement	Non	Oui, dans la plupart des cas	Dans quelques cas	Exceptionnellement	Dans quelques cas	Oui, dans la plupart des cas	Dans quelques cas	Oui, dans la plupart des cas	Dans quelques cas	Oui, dans la plupart des cas	Oui, systématiquement	Oui		Oui		Oui		Dans quelques cas	Oui
08/12/2015 10:57:02	Un Homme	>50 ans	PH-PHC	CHG	>20 ans	Médicale ?	50-75	5-10	Oui, systématiquement	Oui, systématiquement	Oui, dans la plupart des cas	Non	Oui, dans la plupart des cas	Oui, dans la plupart des cas	Exceptionnellement	Dans quelques cas	Exceptionnellement	Dans quelques cas	Oui, dans la plupart des cas	Dans quelques cas	Oui, dans la plupart des cas	Oui, dans la plupart des cas	Oui		Oui		Non		Oui, dans la plupart des cas	Oui
08/12/2015 17:29:40	Un Homme	35-50 ans	PH-PHC	CHU	5 à 20 ans	Chirurgicale ?	>100	10-15	Oui, dans la plupart des cas	Oui, systématiquement	Oui, systématiquement	Non	Oui, dans la plupart des cas	Dans quelques cas	Dans quelques cas	Jamais	Dans quelques cas	Exceptionnellement	Oui, systématiquement	Oui, systématiquement	Oui, systématiquement	Oui, systématiquement	Non	Non-réadmission pour essentiellement des patients cérébro-lésés sévères non évolutifs. Il s'agit de notre activité de neuro-réanimation (activité prédominante) Non-admission pour les patients vu au SAU ou dans les étages. Il s'agit de notre activité de réanimation polyvalente (activité annexe).	Oui		Oui	Oui. Une non-réadmission en cas de détresse aiguë survenant en sortie immédiate du service peut être considérée comme le témoin d'un sortie trop précoce du service.	Oui, systématiquement	Oui
08/12/2015 17:33:58	Un Homme	<35 ans	PH-PHC	CHU	<5 ans	Chirurgicale ?	75-100	5-10	Oui, dans la plupart des cas	Oui, dans la plupart des cas	Oui, systématiquement	Non	Oui, systématiquement	Dans quelques cas	Exceptionnellement	Dans quelques cas	Dans quelques cas	Dans quelques cas	Oui, systématiquement	Jamais	Exceptionnellement	Oui, systématiquement	Non	l'évolution et la réponse aux thérapeutiques d'un premier séjour en réanimation entre en compte+ une meilleure connaissance du patient, du terrain, comorbidités et de l'entourage.	Oui		Oui		Dans quelques cas	Non
08/12/2015 20:18:34	Un Homme	<35 ans	CCA/Assistant	CHU	<5 ans	Chirurgicale ?	75-100	5-10	Dans quelques cas	Oui, dans la plupart des cas	Oui, systématiquement	Non	Dans quelques cas	Oui, dans la plupart des cas	Exceptionnellement	Dans quelques cas	Jamais	Oui, systématiquement	Oui, systématiquement	Oui, dans la plupart des cas	Oui, systématiquement	Oui, systématiquement	Non	Le caractère non réversible des lésions malgré la réanimation est important	Oui		Oui		Oui, dans la plupart des cas	Oui
09/12/2015 10:43:48	Une Femme	<35 ans	PH-PHC	CHU	<5 ans	Polyvalente ?	50-75	5-10	Oui, dans la plupart des cas	Oui, dans la plupart des cas	Oui, systématiquement	Non	Dans quelques cas	Oui, dans la plupart des cas	Dans quelques cas	Exceptionnellement	Dans quelques cas	Oui, dans la plupart des cas	Oui, dans la plupart des cas	Oui, dans la plupart des cas	Oui, dans la plupart des cas	Oui, systématiquement	Non	La décision de non réadmission dépend du séjour en réanimation ; des diagnostics trouvés, de l'évolution du patient, de la réponse aux traitements et des conséquences du séjour en réanimation.	Oui	On a toujours la possibilité de ne pas respecter ses préconisations. C'est toujours plus difficile la nuit et en garde de ne pas prendre des malades en détresse si il existe une pression quelconque (infirmière, médecin de garde, famille...). Cependant, on essaie de se tenir à cette décision, d'autant que généralement tout est expliqueé dans le compte rendu.	Oui	En cas d'épisode aigu facilement réversible, on peut effectivement rediscuter de la réadmission.	Dans quelques cas	Oui
09/12/2015 11:48:55	Une Femme	35-50 ans	PH-PHC	CHU	5 à 20 ans	Polyvalente ?	50-75	5-10	Oui, dans la plupart des cas	Oui, systématiquement	Oui, systématiquement	Non	Oui, dans la plupart des cas	Exceptionnellement	Exceptionnellement	Dans quelques cas	Dans quelques cas	Dans quelques cas	Oui, dans la plupart des cas	Exceptionnellement	Exceptionnellement	Oui, dans la plupart des cas	Non	la non réadmission fait toujours suite à un séjour en réa ou l’ensemble des soins ont déjà été établi. Si le patient "échappe " à la mise en oeuvre de ses soins, il ne parait pas licite de revenir en réa.	Oui	En cas de conflit familial important, un retour en réa sans soins de réa peut être décider pour apaiser un conflit potentiel	Non		Dans quelques cas	Oui
09/12/2015 22:01:53	Une Femme	<35 ans	CCA/Assistant	CHG	<5 ans	Polyvalente ?	75-100	<5	Oui, dans la plupart des cas	Oui, systématiquement	Oui, dans la plupart des cas	Non	Oui, dans la plupart des cas	Dans quelques cas	Dans quelques cas	Exceptionnellement	Dans quelques cas	Oui, dans la plupart des cas	Oui, dans la plupart des cas	Jamais	Oui, dans la plupart des cas	Oui, systématiquement	Oui		Oui		Oui		Oui, dans la plupart des cas	Oui
10/12/2015 10:40:15	Un Homme	<35 ans	PH-PHC	CHU	5 à 20 ans	Chirurgicale ?	50-75	<5	Oui, dans la plupart des cas	Oui, systématiquement	Oui, systématiquement	Non	Oui, dans la plupart des cas	Dans quelques cas	Dans quelques cas	Exceptionnellement	Oui, dans la plupart des cas	Exceptionnellement	Oui, dans la plupart des cas	Dans quelques cas	Exceptionnellement	Oui, dans la plupart des cas	Non	Les arguments liés au séjour en réanimation sont essentiels dans la décision de non réadmission (durée de séjour, dénutrition, séquelles....) Cela diffère de la décision de non admission ou il n'y aura de fait pas de séjour en réa	Oui		Oui		Oui, dans la plupart des cas	Oui
10/12/2015 15:04:55	Une Femme	35-50 ans	PH-PHC	CHU	5 à 20 ans	Chirurgicale ?	50-75	<5	Oui, dans la plupart des cas	Oui, dans la plupart des cas	Oui, dans la plupart des cas	Non	Oui, dans la plupart des cas	Dans quelques cas	Dans quelques cas	Dans quelques cas	Dans quelques cas	Oui, dans la plupart des cas	Oui, systématiquement	Dans quelques cas	Dans quelques cas	Oui, systématiquement	Oui		Oui		Oui		Dans quelques cas	Oui
10/12/2015 16:46:26	Un Homme	>50 ans	PH-PHC	CHU	>20 ans	Chirurgicale ?	<50	<5	Oui, dans la plupart des cas	Oui, systématiquement	Oui, dans la plupart des cas	Non	Oui, systématiquement	Oui, dans la plupart des cas	Dans quelques cas	Exceptionnellement	Oui, dans la plupart des cas	Dans quelques cas	Oui, systématiquement	Oui, systématiquement	Oui, systématiquement	Oui, systématiquement	Non	la prise en charge en réa et les bilans peuvent changer la "donne"	Oui	épi-phénomène non pris en compte lors de la discussion collégiale	Oui		Oui, dans la plupart des cas	Oui
10/12/2015 16:49:45	Un Homme	>50 ans	PH-PHC	CHG	>20 ans	Polyvalente ?	50-75	5-10	Oui, systématiquement	Oui, systématiquement	Oui, systématiquement	Non	Oui, systématiquement	Oui, dans la plupart des cas	Dans quelques cas	Exceptionnellement	Dans quelques cas	Dans quelques cas	Oui, dans la plupart des cas	Oui, dans la plupart des cas	Oui, systématiquement	Oui, dans la plupart des cas	Oui		Oui		Oui		Exceptionnellement	Oui
10/12/2015 17:33:17	Un Homme	>50 ans	PH-PHC	CHG	>20 ans	Polyvalente ?	<50	<5	Oui, dans la plupart des cas	Oui, dans la plupart des cas	Oui, dans la plupart des cas	Non	Oui, systématiquement	Dans quelques cas	Exceptionnellement	Dans quelques cas	Dans quelques cas	Oui, dans la plupart des cas	Oui, dans la plupart des cas	Exceptionnellement	Dans quelques cas	Oui, systématiquement	Oui		Oui		Oui		Oui, dans la plupart des cas	Oui
10/12/2015 19:40:01	Un Homme	35-50 ans	PH-PHC	CHG	5 à 20 ans	Polyvalente ?	50-75	5-10	Oui, systématiquement	Oui, dans la plupart des cas	Oui, dans la plupart des cas	Non	Oui, dans la plupart des cas	Dans quelques cas	Dans quelques cas	Dans quelques cas	Dans quelques cas	Oui, dans la plupart des cas	Oui, systématiquement	Oui, dans la plupart des cas	Oui, systématiquement	Oui, systématiquement	Oui		Oui		Non		Dans quelques cas	Oui
12/12/2015 14:28:44	Un Homme	>50 ans	PH-PHC	PSPH	>20 ans	Polyvalente ?	50-75	10-15	Oui, dans la plupart des cas	Oui, dans la plupart des cas	Oui, dans la plupart des cas	Non	Dans quelques cas	Oui, dans la plupart des cas	Exceptionnellement	Dans quelques cas	Dans quelques cas	Dans quelques cas	Dans quelques cas	Jamais	Exceptionnellement	Oui, dans la plupart des cas	Oui	Enrichis de l'expérience du premier séjour...	Oui	Toute décision, aussi forte soit-elle, doit pouvoir être reconsidérée à l'aune d'éléments d'évolution qui n'auraient pas été prévus au moment de la sortie et de la décision de non réadmission. Cette décision est une recommandation forte, elle doit être respectée aussi souvent que possible, mais doit aussi pouvoir être modifiée.	Oui		Oui, dans la plupart des cas	Oui
13/12/2015 14:29:07	Un Homme	35-50 ans	PH-PHC	CHG	5 à 20 ans	Polyvalente ?	50-75	5-10	Oui, dans la plupart des cas	Oui, dans la plupart des cas	Oui, systématiquement	Non	Oui, systématiquement	Dans quelques cas	Dans quelques cas	Dans quelques cas	Dans quelques cas	Oui, dans la plupart des cas	Oui, systématiquement	Dans quelques cas	Oui, dans la plupart des cas	Oui, systématiquement	Non	nous avons un recul que nous n'avons pas à l'admission	Oui		Oui		Dans quelques cas	Oui
15/12/2015 10:43:00	Une Femme	>50 ans	PH-PHC	CHG	>20 ans	Médicale ?	<50	<5	Dans quelques cas	Exceptionnellement	Oui, systématiquement	Oui	Oui, systématiquement	Jamais	Jamais	Exceptionnellement	Dans quelques cas	Jamais	Dans quelques cas	Jamais	Oui, systématiquement	Oui, systématiquement	Oui		Oui	discussion avec le service d'aval qui n'est pas d'accord, il arrive qu'on réadmette le patient	Oui		Dans quelques cas	Oui
18/12/2015 11:25:19	Un Homme	35-50 ans	PH-PHC	CHU	5 à 20 ans	Médicale ?	>100	5-10	Oui, dans la plupart des cas	Oui, dans la plupart des cas	Oui, dans la plupart des cas	Non	Oui, dans la plupart des cas	Dans quelques cas	Dans quelques cas	Dans quelques cas	Exceptionnellement	Dans quelques cas	Oui, dans la plupart des cas	Dans quelques cas	Oui, dans la plupart des cas	Oui, dans la plupart des cas	Oui		Oui	En cas d'élément nouveau non connu lors de la discussion collégiale	Oui		Oui, dans la plupart des cas	Oui
03/01/2016 01:08:36	Une Femme	35-50 ans	PH-PHC	CHU	5 à 20 ans	Chirurgicale ?	75-100	5-10	Oui, dans la plupart des cas	Oui, dans la plupart des cas	Oui, systématiquement	Non	Dans quelques cas	Oui, dans la plupart des cas	Exceptionnellement	Dans quelques cas	Oui, dans la plupart des cas	Dans quelques cas	Oui, dans la plupart des cas	Exceptionnellement	Exceptionnellement	Oui, systématiquement	Non	Il y a en plus des critères de non admissions, l' échec d'une période de réanimation… ;-)	Oui	Libre arbitre du médecin en garde…	Oui	Parfois, en fonction des motifs et d'autant plus si c'est iatrogène...	Oui, dans la plupart des cas	Oui	Cette loi a l'avantage et l'inconvénient de faire appel à l'intelligence…. et au libre arbitre médical. Toute l'hypocrisie qui réside dans certaine de ses phrases permettent de penser que la non réanimation s'intègre dans un refus d'acharnement et cela peut être argumenté
09/01/2016 23:43:30	Un Homme	35-50 ans	PH-PHC	CHG	5 à 20 ans	Polyvalente ?	50-75	5-10	Oui, dans la plupart des cas	Oui, dans la plupart des cas	Oui, dans la plupart des cas	Non	Oui, dans la plupart des cas	Exceptionnellement	Exceptionnellement	Exceptionnellement	Dans quelques cas	Dans quelques cas	Dans quelques cas	Exceptionnellement	Dans quelques cas	Dans quelques cas	Oui		Oui		Oui		Dans quelques cas	Oui
10/01/2016 15:25:53	Un Homme	>50 ans	PUPH	CHU	>20 ans	Médicale ?	50-75	5-10	Oui, dans la plupart des cas	Oui, systématiquement	Oui, systématiquement	Non	Oui, dans la plupart des cas	Dans quelques cas	Exceptionnellement	Exceptionnellement	Dans quelques cas	Oui, dans la plupart des cas	Exceptionnellement	Jamais	Jamais	Oui, dans la plupart des cas	Oui		Oui		Oui		Dans quelques cas	Oui
10/01/2016 20:21:47	Un Homme	35-50 ans	PUPH	CHU	5 à 20 ans	Médicale ?	50-75	<5	Oui, dans la plupart des cas	Oui, systématiquement	Oui, systématiquement	Non	Oui, dans la plupart des cas	Dans quelques cas	Exceptionnellement	Dans quelques cas	Dans quelques cas	Exceptionnellement	Oui, dans la plupart des cas	Exceptionnellement	Exceptionnellement	Oui, systématiquement	Oui		Oui		Oui		Oui, dans la plupart des cas	Oui
10/01/2016 20:31:21	Un Homme	>50 ans	PH-PHC	CHG	>20 ans	Polyvalente ?	75-100	5-10	Oui, dans la plupart des cas	Oui, dans la plupart des cas	Oui, dans la plupart des cas	Non	Oui, systématiquement	Oui, dans la plupart des cas	Jamais	Exceptionnellement	Dans quelques cas	Exceptionnellement	Oui, dans la plupart des cas	Dans quelques cas	Dans quelques cas	Oui, systématiquement	Oui		Oui		Oui		Dans quelques cas	Oui
10/01/2016 21:21:57	Une Femme	<35 ans	PH-PHC	CHG	<5 ans	Polyvalente ?	<50	<5	Oui, dans la plupart des cas	Oui, systématiquement	Oui, systématiquement	Non	Oui, systématiquement	Exceptionnellement	Jamais	Jamais	Jamais	Jamais	Jamais	Exceptionnellement	Oui, systématiquement	Oui, systématiquement	Oui		Oui	Rediscussion possible si évolution du patient différente de celle attendue	Oui		Jamais	Oui
11/01/2016 10:52:51	Un Homme	35-50 ans	PH-PHC	CHU	5 à 20 ans	Chirurgicale ?	50-75	<5	Oui, dans la plupart des cas	Oui, dans la plupart des cas	Oui, systématiquement	Non	Oui, dans la plupart des cas	Oui, dans la plupart des cas	Dans quelques cas	Exceptionnellement	Oui, dans la plupart des cas	Oui, dans la plupart des cas	Oui, dans la plupart des cas	Exceptionnellement	Exceptionnellement	Oui, systématiquement	Oui		Oui		Oui		Dans quelques cas	Oui
11/01/2016 12:40:38	Un Homme	35-50 ans	PH-PHC	CHG	5 à 20 ans	Polyvalente ?	50-75	5-10	Oui, dans la plupart des cas	Oui, systématiquement	Oui, dans la plupart des cas	Non	Oui, dans la plupart des cas	Dans quelques cas	Dans quelques cas	Exceptionnellement	Dans quelques cas	Exceptionnellement	Oui, dans la plupart des cas	Exceptionnellement	Exceptionnellement	Oui, systématiquement	Oui		Oui		Oui		Dans quelques cas	Oui
11/01/2016 13:55:43	Une Femme	35-50 ans	PH-PHC	CHG	5 à 20 ans	Polyvalente ?	50-75	5-10	Oui, dans la plupart des cas	Oui, dans la plupart des cas	Oui, dans la plupart des cas	Non	Oui, systématiquement	Exceptionnellement	Exceptionnellement	Exceptionnellement	Exceptionnellement	Exceptionnellement	Oui, dans la plupart des cas	Dans quelques cas	Dans quelques cas	Oui, dans la plupart des cas	Oui		Oui		Oui		Dans quelques cas	Oui
11/01/2016 15:10:03	Un Homme	>50 ans	PH-PHC	CHG	>20 ans	Polyvalente ?	75-100	<5	Oui, systématiquement	Oui, systématiquement	Oui, systématiquement	Non	Dans quelques cas	Oui, dans la plupart des cas	Dans quelques cas	Oui, dans la plupart des cas	Oui, dans la plupart des cas	Oui, dans la plupart des cas	Oui, dans la plupart des cas	Oui, dans la plupart des cas	Oui, dans la plupart des cas	Oui, systématiquement	Oui		Oui		Oui		Oui, dans la plupart des cas	Oui
11/01/2016 17:26:02	Une Femme	<35 ans	CCA/Assistant	CHU	<5 ans	Médicale ?	50-75	<5	Oui, dans la plupart des cas	Oui, systématiquement	Oui, systématiquement	Non	Oui, dans la plupart des cas	Exceptionnellement	Jamais	Exceptionnellement	Oui, dans la plupart des cas	Dans quelques cas	Oui, dans la plupart des cas	Oui, dans la plupart des cas	Oui, dans la plupart des cas	Oui, systématiquement	Oui		Oui		Oui		Oui, systématiquement	Oui
11/01/2016 23:36:07	Une Femme	35-50 ans	PH-PHC	CHG	5 à 20 ans	Polyvalente ?	50-75	<5	Oui, dans la plupart des cas	Oui, systématiquement	Oui, systématiquement	Non	Oui, systématiquement	Oui, systématiquement	Dans quelques cas	Exceptionnellement	Dans quelques cas	Oui, dans la plupart des cas	Oui, systématiquement	Oui, dans la plupart des cas	Oui, systématiquement	Oui, systématiquement	Non		Oui	Parfois la situation clinique du patient change.	Oui		Dans quelques cas	Oui
12/01/2016 11:55:49	Une Femme	35-50 ans	PH-PHC	CHG	5 à 20 ans	Polyvalente ?	75-100	<5	Dans quelques cas	Oui, dans la plupart des cas	Oui, dans la plupart des cas	Non	Oui, systématiquement	Dans quelques cas	Dans quelques cas	Exceptionnellement	Oui, dans la plupart des cas	Exceptionnellement	Oui, systématiquement	Dans quelques cas	Dans quelques cas	Exceptionnellement	Oui		Oui	possibilité de réadmission si motif d'hospitalisation aigu sans rapport avec la parthologie de fond avec une certitude de réponse au traitement instauré dans des délais quasi instantanés par rapport à la mise en route du traitement et donc séjour trés court avec récuperation rapide. souvent une réadmission est acceptée chez les patients qui présente une nette amélioration de l'évolution par rappo…	Oui	souvent pas de readmission en réanimation si aggrvation de la pathologie de fond, en revanche si la demande de réadmission est pour un épisode aigu alors une discussion a lieu avec les intervenants dans la prise en charge au cours de cet épisode avec mise au point du projet thérapeutique. dans qulelques cas ceci est clairement mentionné dans le courrier de sortie de réanimation.	Oui, dans la plupart des cas	Oui
12/01/2016 16:18:37	Un Homme	>50 ans	PH-PHC	CHG	>20 ans	Polyvalente ?	75-100	<5	Oui, dans la plupart des cas	Oui, systématiquement	Oui, dans la plupart des cas	Non	Oui, dans la plupart des cas	Dans quelques cas	Dans quelques cas	Exceptionnellement	Dans quelques cas	Dans quelques cas	Oui, dans la plupart des cas	Oui, dans la plupart des cas	Oui, systématiquement	Oui, dans la plupart des cas	Non	le contexte est different entre une non admission et non réadmission	Oui		Oui		Dans quelques cas	Oui
13/01/2016 08:48:07	Une Femme	<35 ans	PH-PHC	PSPH	5 à 20 ans	Polyvalente ?	50-75	<5	Oui, dans la plupart des cas	Oui, dans la plupart des cas	Oui, systématiquement	Non	Exceptionnellement	Oui, dans la plupart des cas	Dans quelques cas	Oui, dans la plupart des cas	Oui, dans la plupart des cas	Oui, dans la plupart des cas	Oui, systématiquement	Oui, dans la plupart des cas	Oui, dans la plupart des cas	Oui, systématiquement	Non	par exemple pour un BPCO, IOT discutée avec le patient , si Ok: admission en réa; si sevrage très compliqué, souvent décision de non readmission parfois = volonté du patient d'ête admis mais pas d'être réadmis	Oui	1- ces mesures ne sont pas contraignantes et cela dépendant de la cause ( BPCO pas de réadmission mais si opéré d'un hématome de paroi sous AVK nous le prendrions en post op ... ) 2- dans le contexte d'urgence nous n'avons parfois pas les infos ( pb transmissions de l'info de non réadmission au personnel infirmier ) et donc intubons le patient alors qu'il n'aurait pas fallu	Oui	cf exemple ci dessus	Dans quelques cas	Non
13/01/2016 16:31:32	Un Homme	>50 ans	PH-PHC	CHG	>20 ans	Polyvalente ?	>100	10-15	Oui, dans la plupart des cas	Oui, systématiquement	Oui, systématiquement	Non	Oui, dans la plupart des cas	Oui, dans la plupart des cas	Jamais	Dans quelques cas	Oui, dans la plupart des cas	Exceptionnellement	Oui, dans la plupart des cas	Dans quelques cas	Oui, systématiquement	Oui, dans la plupart des cas	Oui		Oui		Oui		Oui, dans la plupart des cas	Oui
16/01/2016 11:36:43	Un Homme	>50 ans	PUPH	CHU	>20 ans	Médicale ?	50-75	5-10	Oui, dans la plupart des cas	Oui, dans la plupart des cas	Oui, dans la plupart des cas	Non	Oui, dans la plupart des cas	Dans quelques cas	Jamais	Exceptionnellement	Dans quelques cas	Exceptionnellement	Dans quelques cas	Jamais	Oui, dans la plupart des cas	Dans quelques cas	Oui		Oui		Oui		Exceptionnellement	Oui
19/01/2016 11:10:20	Un Homme	>50 ans	PH-PHC	CHU	>20 ans	Polyvalente ?	50-75	<5	Oui, systématiquement	Oui, systématiquement	Oui, systématiquement	Non	Oui, dans la plupart des cas	Dans quelques cas	Jamais	Exceptionnellement	Jamais	Exceptionnellement	Jamais	Dans quelques cas	Oui, dans la plupart des cas	Oui, systématiquement	Non	Prise en compte des événements survenus pendant le séjour en réanimation influant sur le bénéfice d'un nouveau séjour en réanimation Découverte d'une véritable perte d'autonomie et/ou de troubles cognitifs majeurs, non connus à l'admission Discussion avec le patient sur ses souhaits	Non	C'est une décision qui se prend à l'unanimité, donc elle est suivie. Si un membre de l'équipe de réanimation veut le ré-hospitaliser en réanimation, la non-réadmission n'est pas validée	Oui	exemple: OAP, pathologie facilement réversible	Dans quelques cas	Oui
27/01/2016 13:44:05	Un Homme	>50 ans	PH-PHC	CHG	>20 ans	Polyvalente ?	50-75	5-10	Oui, dans la plupart des cas	Oui, systématiquement	Oui, systématiquement	Non	Oui, systématiquement	Dans quelques cas	Dans quelques cas	Dans quelques cas	Exceptionnellement	Oui, dans la plupart des cas	Oui, dans la plupart des cas	Dans quelques cas	Oui, systématiquement	Oui, systématiquement	Oui		Oui		Oui		Oui, dans la plupart des cas	Oui
07/02/2016 17:10:13	Un Homme	>50 ans	PUPH	CHU	>20 ans	Polyvalente ?	50-75	<5	Oui, dans la plupart des cas	Oui, dans la plupart des cas	Oui, dans la plupart des cas	Non	Oui, systématiquement	Exceptionnellement	Jamais	Oui, dans la plupart des cas	Oui, dans la plupart des cas	Oui, systématiquement	Oui, systématiquement	Exceptionnellement	Oui, systématiquement	Oui, systématiquement	Oui		Oui		Oui		Oui, dans la plupart des cas	Oui
01/03/2016 14:10:14	Un Homme	<35 ans	CCA/Assistant	CHU	<5 ans	Médicale ?	>100	10-15	Oui, dans la plupart des cas	Oui, systématiquement	Oui, systématiquement	Non	Oui, systématiquement	Dans quelques cas	Dans quelques cas	Dans quelques cas	Exceptionnellement	Oui, dans la plupart des cas	Oui, systématiquement	Dans quelques cas	Oui, systématiquement	Oui, systématiquement	Non	Critères parfois liés à l'hospitalisation en cours en réa amenant à la limitation ultérieure	Oui		Oui		Exceptionnellement	Oui
[truncated: 205 more columns]

## Sheet: V stat
Timestamp	Vous êtes ? Homme = 1 Femme = 2	Quel est votre âge ?	Quel est votre statut ?	Quel est votre lieu d'exercice ?	Quelle est votre ancienneté en réanimation ?	Exercez-vous dans une réanimation Médicale = 1 Chirurgicale = 2 Polyvalente = 3	Quel est le nombre d'admissions/mois en moyenne dans votre service ?	Combien de patients/mois font l'objet d'une décision de non-réadmission ?	La décision de non-réadmission est-elle prise à la fin de la prise en charge en réanimation (ou en post-réanimation) ? Oui, systématiquement = 5 Oui, dans la plupart des cas = 4 Dans quelques cas = 3 Exceptionnellement = 2 Jamais = 1	Les décisions de non-réadmission font-elles l’objet d’une procédure collégiale au sein de votre service ? Oui, systématiquement = 5 Oui, dans la plupart des cas = 4 Dans quelques cas = 3 Exceptionnellement = 2 Jamais = 1	Les décisions de non-réadmission sont-elles mentionnées dans le courrier de sortie ? Oui, systématiquement = 5 Oui, dans la plupart des cas = 4 Dans quelques cas = 3 Exceptionnellement = 2 Jamais = 1	Les décisions de non-réadmission sont-elles consignées dans un registre dans votre service ? Oui = 1 Non = 0	Le service qui prendra en charge le patient après son séjour en réanimation est-il simplement informé (sans y participer) de la décision de non-réadmission ?	Le service qui prendra en charge le patient après son séjour en réanimation est-il impliqué dans la décision de non-réadmission ? Oui, systématiquement = 5 Oui, dans la plupart des cas = 4 Dans quelques cas = 3 Exceptionnellement = 2 Jamais = 1	Un consultant extérieur indépendant participe-t-il à la décision de non-réadmission, le cas échéant ? Oui, systématiquement = 5 Oui, dans la plupart des cas = 4 Dans quelques cas = 3 Exceptionnellement = 2 Jamais = 1	Les patients participent-ils à la discussion amenant à la prise de décision de non-réadmission en réanimation ? Oui, systématiquement = 5 Oui, dans la plupart des cas = 4 Dans quelques cas = 3 Exceptionnellement = 2 Jamais = 1	Les proches et/ou la personne de confiance participent-ils à la discussion amenant à une décision de non-réadmission ? Oui, systématiquement = 5 Oui, dans la plupart des cas = 4 Dans quelques cas = 3 Exceptionnellement = 2 Jamais = 1	Les patients sont-ils informés d’une décision de non-réadmission ? Oui, systématiquement = 5 Oui, dans la plupart des cas = 4 Dans quelques cas = 3 Exceptionnellement = 2 Jamais = 1	Les proches et/ou la personne de confiance sont-ils informés d’une décision de non-réadmission ? Oui, systématiquement = 5 Oui, dans la plupart des cas = 4 Dans quelques cas = 3 Exceptionnellement = 2 Jamais = 1	Le généraliste ou le spécialiste traitant est-il/sont-ils associé(s) à la procédure de réflexion collégiale ? Oui, systématiquement = 5 Oui, dans la plupart des cas = 4 Dans quelques cas = 3 Exceptionnellement = 2 Jamais = 1	Est-il (sont-ils) informé(s) de la décision de non-réadmission ? Oui, systématiquement = 5 Oui, dans la plupart des cas = 4 Dans quelques cas = 3 Exceptionnellement = 2 Jamais = 1	Les critères amenant à une décision de non-réadmission sont-ils mentionnés dans le dossier du patient ? Oui, systématiquement = 5 Oui, dans la plupart des cas = 4 Dans quelques cas = 3 Exceptionnellement = 2 Jamais = 1	Les critères retenus pour une décision de non-réadmission en réanimation sont-ils les mêmes que ceux retenus pour une non-admission en réanimation ? Oui = 1 Non = 0	Si non, pourquoi ?	En cas de procédure collégiale ayant conduit à la décision de non-réadmission en réanimation, avez-vous la possibilité de ne pas respecter ses préconisations ? Oui = 1 Non = 0	Commentaires :	Faites-vous une distinction entre une demande de réadmission pour un épisode aigu intercurrent et une demande de réadmission pour une aggravation de la pathologie de fond ? Oui = 1 Non = 0	Commentaires :2	En cas de décision de non-réadmission, prévoyez-vous une prise en charge palliative ? Oui, systématiquement = 5 Oui, dans la plupart des cas = 4 Dans quelques cas = 3 Exceptionnellement = 2 Jamais = 1	A votre avis, la non-réadmission en réanimation entre-t-elle dans le champ de la loi Léonetti de 2005 ? Oui = 1 Non = 0	Si non, pourquoi ?2	Colonne35	Colonne36	Colonne37	Colonne38	Colonne39	Colonne40	Colonne41	Colonne42	Colonne43	Colonne44	Colonne45	Colonne46	Colonne47	Colonne48	Colonne49	Colonne50	Colonne51	Colonne52
20/11/2015 10:12:08	1	>50 ans	PH-PHC	CHU	5 à 20 ans	1	50-75	<5	4	5	5	0	4	3	3	2	2	2	2	3	3	4	0	La trajectoire du patient et les conséquences liées à la pathologie responsable de l'admission du patient en réanimation et/ou la découverte d'une maladie (cancer par exemple...) peut amener à modifier nos critères. La connaissance de l'histoire du patient et des proches peuvent également influencer nos critères.	1		1	Le niveau d'engagement thérapeutique sera sans doute modifiée.	3	1
28/11/2015 23:16:18	1	>50 ans	PH-PHC	CHG	>20 ans	3	<50	<5	4	1	5	0	5	2	2	1	1	1	3	3	5	5	0	non, parce que le parcours en réanimation est en lui même un élément de la décision	1		1		3	1
28/11/2015 23:25:26	2	35-50 ans	PH-PHC	PSPH	5 à 20 ans	3	>100	5-10	4	4	4	0	4	3	2	3	3	3	3	2	3	4	1		1	Possibilité d'éléments nouveaux Événement intercurrent rapidement réversible	1		3	1
28/11/2015 23:31:12	1	>50 ans	PH-PHC	CHU	5 à 20 ans	3	<50	<5	4	5	4	0	4	3	2	2	3	2	4	3	3	4	0	Prise en compte de l'évolution pendant le séjour en réanimation Plus grand rôle de l'entourage	1		1		3	1
29/11/2015 00:06:33	2	>50 ans	PH-PHC	CHU	>20 ans	1	75-100	<5	3	5	4	0	4	2	2	2	2	2	4	3	3	4	1		1		1		4	1
29/11/2015 00:39:08	1	>50 ans	PH-PHC	CHU	>20 ans	1	75-100	5-10	4	4	4	0	4	2	2	2	2	1	3	3	2	4	0	dans le cas d'une non réadmission, prise en compte du cours évolutif de la maladie et de l'état général à la sortie, des difficultés de prise en charge en cours de séjour, de l'autonomie observée et de la qualité de vie escomptée, d'une meilleure connaissance de l'avis des proches ou du patient au décours du séjour en réanimation	1		1		3	1
29/11/2015 02:20:35	2	35-50 ans	PH-PHC	CHU	5 à 20 ans	3	<50	5-10	5	5	5	0	5	2	3	1	4	1	4	3	2	5	0	Le séjour en réanimation peit changer la situation et donc d'autres raisons qui nous poussent à ne plus réadmettre le patient	1		1		3	1
29/11/2015 05:50:04	1	35-50 ans	PH-PHC	CHG	5 à 20 ans	3	75-100	5-10	4	4	4	0	5	3	3	2	3	3	4	4	5	5	1		1	Toute decision meme collegiale peut etre réevalué si la situation aigue est differente de ce qui avait été prévu ou que l'evolution en service a été meilleure que prévue	1		4	1
29/11/2015 08:26:11	1	>50 ans	PH-PHC	CHG	5 à 20 ans	3	50-75	5-10	5	5	5	0	5	4	4	3	3	4	4	3	3	5	1		1	chaque praticien de garde est libre de ses actes et décisions !	1		4	1
29/11/2015 08:33:15	2	35-50 ans	PH-PHC	CHU	5 à 20 ans	1	50-75	<5	4	1	2	0	3	4	1	2	2	2	3	1	3	3	0		1		1		3	1
29/11/2015 08:59:19	1	>50 ans	PUPH	PSPH	>20 ans	3	75-100	>15	4	4	5	0	4	3	2	2	3	3	3	3	4	5	1		1	parce que les choses peuvent changer et on peut avoir l impression de s être trompe ou de n avoir pas dispose de tous les éléments. on prédit mal l'avenir...	0		4	1
29/11/2015 09:00:22	1	>50 ans	PUPH	CHU	>20 ans	1	50-75	5-10	5	5	5	0	5	4	3	5	5	5	5	3	5	5	1		1		1		4	1
29/11/2015 09:24:21	1	>50 ans	PUPH	CHU	>20 ans	1	>100	5-10	4	4	4	0	4	4	3	2	3	3	3	4	4	4	1		1		1		4	1
29/11/2015 11:33:33	1	<35 ans	CCA/Assistant	CHU	5 à 20 ans	3	75-100	5-10	4	4	5	0	4	3	2	3	3	3	4	3	4	5	0	Plus de temps et de recul pour prendre la décision collégiale en cas de non réadmission	1		1		3	0	Pas mentionnée au sens strict du terme. Mais conceptuellement, la non réadmission devrait être considéré dans le cadre d'une procédure de limitation collégiale
29/11/2015 11:36:43	1	35-50 ans	PH-PHC	CHU	5 à 20 ans	1	>100	<5	4	5	4	0	4	5	5	4	4	4	4	3	3	4	0	Le séjour prolongé en réanimation peut influer sur les décisions de non-réadmission	1		1		4	1
29/11/2015 14:46:33	1	35-50 ans	PH-PHC	CHG	<5 ans	3	<50	<5	4	5	5	0	4	3	1	3	3	3	4	4	4	5	0	Certains critères sont communs, mais un des critères suplémentaires est celui de l'hospitalisation en réanimation avec un certain nombre d'éléments qui lui sont associés : -le recul sur l'évolution du patient en réanimation -le perte d'autonomie -les possibilités thérapeutiques concernant la pathologie de fond ...	1	Décision non définitive qui peut être modulée en fonction de l'évolution du patient depuis la sortie de réanimation. En cas de franche amélioration globale de l'état du patient, il est important que celui ci puisse bénéficier de soins de réanimation en cas de nécessité.	1	Il peut s'agir d'un épisode aigue, différent d'un évènement associé à la maladie de fond, e.g un syndrome hémorragique, pour lequel il existe une ou des possibilités de traitements curatifs.	3	1
29/11/2015 16:14:51	2	35-50 ans	PUPH	CHU	>20 ans	3	>100	10-15	3	4	4	0	3	4	4	2	3	2	3	4	4	4	0	on dispose du recul du séjour en réanimation ou en USC on dispose d'informations supplémentaires concernant le projet (ou l'absence de projet) thérapeutique	1		1		4	0
29/11/2015 16:47:20	1	>50 ans	PH-PHC	CHU	>20 ans	1	>100	<5	3	3	3	0	3	3	3	2	2	2	3	3	3	3	1		1		1		2	1
29/11/2015 17:07:17	1	35-50 ans	PH-PHC	CHU	5 à 20 ans	2	50-75	5-10	4	4	4	0	4	2	2	1	3	2	2	2	1	4	0	- la décision est prise avec une bonne connaissance du dossier, ce qui peut manquer à la première admission - la décision est prise avec davantage de recul sur la pathologie actuelle et/ou les pathologies chroniques, notamment sur les capacités de récupération du premier épisode - la décision de réadmission implique souvent une prolongation importante de l'hospitalisation, déjà prolongée générale…	1	la mention de "non réadmission" est généralement modulée dans le CRH de sortie de réa, comme "en cas d'aggravation, une ré-admission en réanimation ne semblerait pas raisonnable", ceci laissant la possibilité pour le collègue de nous recontacter pour rediscuter de l'admission en cas de doute, notamment s'il s'agit d'une pathologie facilement et rapidement réversible (ex : pneumothorax sur pose de…	1		3	1
29/11/2015 18:36:39	2	35-50 ans	PH-PHC	CHU	5 à 20 ans	1	75-100	5-10	4	4	4	1	4	5	3	2	3	3	4	5	5	5	1		1		1		5	1
29/11/2015 20:28:13	1	>50 ans	PH-PHC	CHG	>20 ans	3	<50	<5	5	5	4	0	4	2	2	1	3	1	2	1	4	4	0	Selon l'évolution dans le service et les renseignements médicaux et familiaux recueillis pdt le séjour en rea	1	Délais entre la prise de décision et nouvelle proposition en rea	1		3	1
29/11/2015 20:53:54	1	>50 ans	PUPH	CHU	>20 ans	1	>100	<5	4	5	5	0	5	4	1	3	3	3	4	3	4	5	0	Prise en charge de l'hospitalisation récente en réanimation, connaissance plus complète du dossier; informations supplémentaires obtenus sur l'état de santé ant et sur l'autonomie du patient; découverte de nouvelles pathologies ou extension de la néoplasie; ...	1	Toujours possible que le réanimateur de garde ne connaisse pas la décision, ou en cas de iatrogénie réversible tq surdosage ou pneumothorax	0		4	0	ne sais pas
30/11/2015 07:12:06	1	35-50 ans	PUPH	CHU	5 à 20 ans	1	75-100	5-10	3	4	5	0	5	4	4	3	4	3	4	3	3	4	1		1		1		4	1
30/11/2015 07:18:05	1	35-50 ans	PUPH	CHU	5 à 20 ans	2	50-75	5-10	5	4	3	0	5	3	1	3	4	2	4	1	3	2	1		1		0		4	0
30/11/2015 08:01:17	1	35-50 ans	PH-PHC	CHU	5 à 20 ans	1	<50	>15	4	4	4	0	5	3	2	1	3	4	4	4	5	5	1		1		1		4	1
30/11/2015 08:51:21	1	35-50 ans	PH-PHC	CHU	5 à 20 ans	1	>100	5-10	4	4	4	0	5	4	3	3	4	4	4	4	4	4	1		1		1		4	1
30/11/2015 09:02:53	1	35-50 ans	PH-PHC	CHU	5 à 20 ans	1	50-75	<5	4	4	4	0	4	3	1	2	4	3	5	3	4	5	1		1	une décision de non rédmission en réanimation peut dans notre pratique être rediscutée à tout moment au cours du séjour hospitalier du patient ou lors d'une réhospitalisation afin de prendre en compte les éléments d'évolution au cours du temps. d'ailleurs la formulation la plus souvent consacrée en fin de courier est: ...après discussion collégiale en satff éthique du service il ne sous semblerai…	1	un événement bien caractérisé et rapidement réversible par des moyens simples peut faire l'objet d'une réadmission. c'est la raison pour laquelle dans la majorité des situations la formulation en fin de courier laisse une part de réinterprétation par le service d'aval avec la possibilité de nous recontacter s'il le jugeait utile.	4	1
30/11/2015 09:23:20	2	35-50 ans	PH-PHC	CHG	5 à 20 ans	3	<50	<5	4	5	5	0	5	4	4	3	3	4	5	5	5	5	0	parce que l'état clinique du patient évolue le patient exprime des directives anticipées après son passage en réanimation si la pathologie est inaugurale (ex cancer..), on essaie une réanimation d'attente	0		1		3	1
30/11/2015 09:28:34	1	35-50 ans	PH-PHC	CHG	5 à 20 ans	3	50-75	5-10	4	4	4	0	2	4	4	4	4	4	4	4	4	4	1		1		1		3	1
30/11/2015 09:33:57	1	35-50 ans	PUPH	CHU	5 à 20 ans	1	75-100	5-10	4	5	5	0	2	4	2	2	4	3	4	4	5	5	1		1		1		4	1
30/11/2015 09:39:50	1	35-50 ans	PH-PHC	CHG	5 à 20 ans	3	<50	<5	4	5	5	0	5	2	2	1	2	3	4	2	3	5	1		0	Non car la décision est collégiale et doit donc être respectée. De plus les décisions de non-réadmission, outre les paramètres purement "médicaux", dépendent aussi de composantes évolutive du patient et ces composante sont détaillées et clairement fixées au moment de la discussion collégiale. Tout les éléments sont donc réunis pour que cette décision soit respectée.	1	Comme précisé ci-dessus, l'évolution du patient en post réanimation, le délai entre la sortie et l'éventuelle demande de réadmission, la cause de le demande de réadmission, tout ces éléments sont précisés au moment de la décision. Ils permettent donc de "cadrer" précisément le demande de réadmission pour répondre de manière adaptée à chaque situation.	3	1
30/11/2015 09:53:52	1	>50 ans	PH-PHC	CHG	>20 ans	3	>100	5-10	5	5	5	0	5	3	4	2	4	3	4	4	4	3	1		1		0	La frontière entre un épisode intercurrent non liée au terrain et l'aggravation de la maladie de fond est quasi impossible à définir.	4	0	L'absence d'escalade thérapeutique ne rentre pas dans la loi léonetti sinon, à chaque consultation d'anesthésie ou de chirurgie concluant au caractère inopérable du patient, il faudrait appliquer la loi léonetti.
30/11/2015 09:59:28	1	35-50 ans	PUPH	CHU	5 à 20 ans	1	50-75	5-10	4	5	5	0	4	3	5	2	4	2	4	4	4	5	1		1		0		4	1
30/11/2015 10:07:53	1	<35 ans	PH-PHC	CHG	5 à 20 ans	3	75-100	<5	4	4	4	0	1	4	2	5	4	4	4	3	4	5	1		1		1		5	1
30/11/2015 10:10:12	1	35-50 ans	PH-PHC	CHU	5 à 20 ans	3	>100	10-15	4	5	4	0	3	4	4	3	4	4	4	4	4	4	1		1		1		3	1
30/11/2015 10:57:10	1	<35 ans	PH-PHC	CHG	<5 ans	3	<50	<5	4	2	4	0	5	1	1	3	3	3	3	1	3	3	1		1	L'admission du patient est de la responsabilité du réanimateur de garde au moment de l'appel qui est libre de suivre ou non les décisions établies.	0		3	1
30/11/2015 11:16:32	2	>50 ans	PH-PHC	CHG	>20 ans	3	>100	<5	3	4	4	0	2	4	1	3	4	2	4	2	2	5	1		1		1		3	1
30/11/2015 11:18:48	1	35-50 ans	PH-PHC	CHG	5 à 20 ans	3	50-75	<5	5	4	5	0	4	2	3	2	2	1	4	1	5	5	1		1		1		3	1
30/11/2015 11:34:03	1	35-50 ans	PH-PHC	CHU	5 à 20 ans	3	50-75	<5	4	5	5	0	3	4	3	3	4	3	4	4	5	4	0	La plupart du temps, les conditions et séquelles du premier séjour participent de la décision de non-réadmission.	1		1		3	1
30/11/2015 11:36:41	2	<35 ans	PH-PHC	CHG	<5 ans	3	75-100	<5	3	5	5	0	5	3	4	1	1	1	1	3	5	5	1		1		1		1	1
30/11/2015 12:03:27	1	35-50 ans	PH-PHC	CHU	>20 ans	3	75-100	5-10	4	4	4	0	2	4	4	3	3	2	3	3	2	5	1	avec en plus des critères liés au séjour actuel en réanimation (séquelles, volontés du patient...)	1	Parfois de fait quand un patient est intubé à domicile Ou par choix si un élément nouveau remet en question la décision	0	la décision de non-réadmission doit inclure cette discussion	3	1
30/11/2015 13:23:15	1	>50 ans	PUPH	CHU	>20 ans	1	50-75	<5	2	1	2	0	4	2	1	2	2	3	3	2	4	2	1		1		1		1	1
30/11/2015 13:24:46	1	>50 ans	PH-PHC	CHG	>20 ans	1	50-75	5-10	5	5	5	0	5	1	3	2	4	2	4	1	5	4	1		1	même si il y a décision collégiale un PH du service étant de garde peut avoir la possibilité de modifier la décision de non admission en réanimation, sur des éléments nouveaux de nature médicale.	1		2	1
30/11/2015 14:15:26	2	35-50 ans	PH-PHC	CHU	5 à 20 ans	2	50-75	<5	5	4	5	0	4	3	3	2	4	3	5	4	5	4	0	Dépend de l'évolution du patient dans le service. Peut avoir de nouvelles comorbidités inexistantes ou non connues à son admission	1		0		4	1
30/11/2015 14:46:16	1	>50 ans	PH-PHC	CHG	>20 ans	3	50-75	<5	3	3	4	1	5	5	3	3	3	3	3	2	4	5	1		1		1	A condition que l'évolution prévisible de l'épisode aigu à terme n'aggrave pas la pathologie de fond ou que la durée de résolution de cet épisode ne soit pas trop longue par là même aggravant la pathologie de fond	3	1	Et non, mettre en route une chimiothérapie "légère" plutôt que "très agressive" sur un terrain "fragile" entre elle aussi dans le champs de la loi Léonetti?
30/11/2015 14:50:29	1	>50 ans	PH-PHC	PSPH	>20 ans	1	<50	<5	4	4	4	0	4	3	2	2	3	3	4	3	4	4	1		1		1		4	1
30/11/2015 15:00:19	1	>50 ans	PH-PHC	CHG	>20 ans	3	50-75	<5	3	3	4	0	4	3	2	2	3	3	3	3	3	4	0	Les patients pour lesquels une non réadmission est décidée sont bien connus du service et ont fait l'objet d'une discussion collégiale dans la plupart des cas. Pour les non admission en réanimation, une méconnaissance du dossier nous pousse sauf exception à admettre ces patients.	1	Selon l'évolution ultérieur du ou de la patiente qui peut être "surprenant" dans le bon sens.!	1	Selon l'épisode aigu et sa réversibilité.....	3	1
30/11/2015 15:09:48	1	<35 ans	CCA/Assistant	CHU	<5 ans	3	<50	<5	4	4	4	0	4	3	1	3	4	3	4	2	4	4	1		1	Liberté de chaque médecin de juger en son âme et conscience	1		5	1
30/11/2015 15:35:26	1	<35 ans	Interne	CHU	<5 ans	1	50-75	5-10	4	4	5	0	4	2	3	4	4	3	4	4	4	5	0	Tendance à une admission assez large puis une limitation des réadmissions	1		1		3	1
30/11/2015 15:52:28	1	>50 ans	PH-PHC	CHG	>20 ans	1	50-75	<5	4	5	5	0	4	2	2	2	2	2	4	3	5	5	1		1		0		3	1
30/11/2015 16:06:25	2	>50 ans	PH-PHC	CHU	>20 ans	1	>100	<5	4	5	5	0	4	2	4	2	3	4	4	3	4	5	0	cela depend de l etat du patient à sa sortie, de la difficulté de la prise en charge pednant la reanimation	1	en fonction de levolution secondaire du patient dans le service d'aval	1	cela aura egalement ete discuté pendnat le processus collegial	4	1
30/11/2015 16:29:37	1	35-50 ans	PH-PHC	CHU	>20 ans	1	>100	<5	5	5	5	1	3	3	3	3	4	3	4	3	4	5	0	Prise en compte de la réponse aux traitements et place des proches qui ont vécu une (première) expérience en réanimation.	1	Face à un patient, le praticien est responsable de ses choix : il doit pouvoir les justifier par un élément intercurrent.	1	En cas de dégradation et en l'absence de perspective thérapeutique, la réadmission en réanimation est futile alors que certains épisodes intercurrents peuvent être (facilement) résolutif sans compromettre l'évolution de la pathologie de fond.	3	1
30/11/2015 16:33:35	1	>50 ans	PUPH	CHU	>20 ans	1	50-75	<5	4	5	4	0	4	3	1	2	2	3	4	2	4	3	1		1		1		2	1
30/11/2015 17:08:58	1	>50 ans	PH-PHC	CHG	>20 ans	3	50-75	<5	4	4	4	1	4	3	2	3	2	4	4	2	4	4	0	Le séjour en Réanimation permet d'évaluer le bénéfice des techniques de suppléances vitales pour le patient à un moment donné de sa maladie. La consigne de non réadmission ne vaut que pour l'hospitalisation en cours. Si le patient quitte l'hôpital, la consigne périme.;. Il s'agit d'un avis personnel	1	cf. supra la consigne doit être assortie d'un clause de révision, au moins périodique, sinon conjoncturelle	1	le cas typique est le choc septique sur aplasie fébrile. on traite la complication de la chimio antitmitotique, pas le cancer	1	1
30/11/2015 17:57:03	1	>50 ans	PUPH	CHU	>20 ans	1	>100	5-10	4	5	5	0	5	3	3	3	4	4	4	4	5	5	1		1	Prise en compte d'une éventuelle évolution inattendue des motifs de la décision de non réadmission.	1		2	1
30/11/2015 19:13:24	1	35-50 ans	PH-PHC	CHU	5 à 20 ans	2	50-75	<5	4	2	2	0	3	1	2	1	2	3	5	1	3	3	0	- complications acquises en réanimation - recul sur l'evolution du patient - perspectives thérapeutiques affinées - discussion collégiale contrairement à la garde - discussion sans la pression de l'urgence de l'admission pour defaillance d'organe	1	evenements nouveaux post reanimation (progression inattendue, etc...)	1		1	1
30/11/2015 19:22:33	1	35-50 ans	PUPH	CHU	5 à 20 ans	3	75-100	5-10	4	5	5	0	5	3	3	2	3	3	3	4	5	5	1		0		1	Oui mais cette distinction influence peu (ou pas) la décision, considérant qu'un nouvel épisode aigu est souvent un élément d'aggravation de plus d'une pathologie de fond.	4	1
30/11/2015 21:01:06	1	35-50 ans	PUPH	CHU	5 à 20 ans	3	>100	5-10	3	3	5	0	5	3	2	3	3	4	4	3	4	4	0	Recul d'une hospitalisation en réanimation	1		1		2	1
30/11/2015 21:09:21	1	35-50 ans	PH-PHC	CHU	<5 ans	3	>100	>15	4	5	5	0	4	4	1	3	4	3	4	4	4	5	1		1		1		4	1
30/11/2015 21:17:24	1	35-50 ans	PUPH	CHU	5 à 20 ans	2	75-100	<5	2	5	2	0	4	3	4	3	3	4	4	3	4	4	1		1		1		3	1
30/11/2015 21:17:31	1	>50 ans	PH-PHC	CHG	>20 ans	3	75-100	5-10	4	4	4	0	5	3	3	2	3	3	4	3	4	4	1		1		1		3	1
30/11/2015 21:35:40	2	<35 ans	CCA/Assistant	CHG	<5 ans	3	50-75	5-10	4	4	4	0	4	4	3	3	3	3	3	3	3	4	1		1		1		4	1
30/11/2015 21:37:28	1	<35 ans	PH-PHC	CHG	<5 ans	3	75-100	5-10	4	5	5	0	4	2	3	4	4	4	4	3	3	4	1		1		1		5	1
30/11/2015 22:13:49	2	<35 ans	PH-PHC	CHU	<5 ans	1	50-75	5-10	4	5	4	0	4	3	4	3	3	4	5	4	3	4	1		1		1		3	1
30/11/2015 22:44:38	2	<35 ans	Interne	CHU	<5 ans	3	<50	<5	4	4	5	0	3	2	2	1	3	1	2	4	3	4	1		1		0		4	1
30/11/2015 23:09:54	2	<35 ans	CCA/Assistant	CHU	<5 ans	3	>100	<5	4	4	5	0	5	3	2	5	4	5	5	4	5	5	1		1		1		5	1
30/11/2015 23:11:22	1	35-50 ans	PH-PHC	CHU	5 à 20 ans	2	50-75	<5	3	2	2	0	4	2	3	2	3	3	4	2	2	4	1		0		1		4	1
01/12/2015 07:19:18	1	>50 ans	PUPH	CHU	>20 ans	1	>100	5-10	4	4	4	0	3	4	3	3	4	4	5	4	4	4	1		1	La décision d'admission reste bien sûr une décision médicale prise "en situation" i.e. en fonction d'éléments (évolutifs p.ex.) qui n'étaient pas disponibles quand la décision de non réadmission avait été prise.	1	Au cas par cas.	3	1
01/12/2015 07:21:29	1	>50 ans	PH-PHC	CHU	>20 ans	2	75-100	<5	4	5	4	0	3	4	3	3	4	3	4	3	4	4	1		1		1		3	0
01/12/2015 08:00:52	1	>50 ans	PH-PHC	CHG	5 à 20 ans	3	<50	<5	4	4	5	0	3	4	2	3	3	3	4	2	4	4	1		1		1		3	1
01/12/2015 08:13:49	1	35-50 ans	PH-PHC	CHU	5 à 20 ans	1	75-100	<5	4	5	4	0	4	3	3	3	3	4	5	5	5	5	1		1		1		4	1
01/12/2015 08:36:08	1	35-50 ans	PUPH	CHU	5 à 20 ans	1	50-75	<5	5	5	4	0	4	4	4	3	4	3	5	4	4	4	1		1		0		3	1
01/12/2015 09:37:18	1	>50 ans	PH-PHC	CHG	>20 ans	3	50-75	<5	5	5	5	0	5	1	5	3	4	4	4	5	5	5	0	évolutivité d'une pathologie	1	patient intube par smur	1		5	1
01/12/2015 09:52:38	1	<35 ans	PH-PHC	CHG	5 à 20 ans	3	<50	<5	4	5	5	0	4	3	2	2	3	3	3	2	4	5	1		1		1		4	1
01/12/2015 10:15:00	1	>50 ans	PUPH	PSPH	>20 ans	3	<50	<5	4	4	5	0	3	4	3	3	2	4	4	2	3	4	1		1		1		2	1
01/12/2015 10:39:12	1	35-50 ans	PH-PHC	CHG	5 à 20 ans	3	50-75	<5	3	1	3	0	2	2	1	1	2	1	2	1	2	2	1		1	Nous ne formalisons que très peu de decision de non réadmission. Nous discutons plutot de la réadmission quand celle ci se presente, en fonction des medecins presents (jour ou garde). Nous avons constaté à plusieurs reprises que la decision de non réadmission en réanimation formalisé par ecrit ou meme oralement entraine l'abandon du patient et son placement en soins palliatifs d'emblé. Je suis co…	1		1	1
01/12/2015 11:10:33	1	>50 ans	PH-PHC	CHG	>20 ans	3	>100	<5	3	4	4	0	4	2	2	2	3	3	4	2	3	3	1		1		1		3	1
01/12/2015 12:34:19	1	>50 ans	PH-PHC	CHG	>20 ans	3	<50	<5	5	1	5	0	5	2	1	3	3	3	4	1	4	5	0	Dans la non-réadmission intervient souvent la notion d'un sevrage ventilatoire difficile.	1		1		1	1
01/12/2015 13:06:41	2	35-50 ans	PH-PHC	CHG	5 à 20 ans	3	50-75	<5	4	5	5	0	4	3	3	3	3	3	3	3	4	5	1		1		1		3	1
01/12/2015 13:41:34	1	<35 ans	CCA/Assistant	CHG	<5 ans	3	75-100	5-10	4	5	5	0	4	3	2	3	3	2	3	2	4	5	1		1		1		2	1
01/12/2015 13:51:56	1	35-50 ans	PH-PHC	CHU	5 à 20 ans	2	>100	<5	2	4	2	0	5	4	1	2	2	3	4	4	4	4	0	pas sur les critères d'absence de gravité uniquement des critères de trop grande gravité et de terrain débilité	1	ce qui explique que nous ne fassions presque plus, ce d'autant que l'évolution des patients nous est mal connue après la réanimation. il est souvent légitime de revoir les indicatoins de non-réadmission après qq semaines ou mois d'évolution	1		4	1	la réanimation peut être assimilée à une "thérapeutique" et donc être déraisonnable
01/12/2015 14:12:39	1	35-50 ans	PH-PHC	CHG	5 à 20 ans	3	50-75	<5	4	5	4	0	5	4	3	3	3	3	3	4	5	4	0	parce que dans le cas de non-réadmission on connait le patient (il est en réanimation) et on mesure objectivement (avec un peu de recul) son niveau exact d'autonomie, de potentialité d'évolution, etc. De plus on a le temps de prendre cette décision Dans l'autre cas il s'agit souvent d'un patient qu'on ne connait pas et qu'on doit évaluer rapidement sur un interrogatoire un examen clinique et des …	1	le praticien responsable de l'entrée peut estimer que la situation a changé et donc décider d'admettre le patient	1	la décision peut être "proportionnée" la formulation de la question peut d'ailleurs être d'une formulation "type" de non réadmission pour un patient de réanimation ou on peut dire Ok pour réadmission en USC et pas en réa ou dire Ok pour réadmission en réa mais pas d'intubation etc	4	1
01/12/2015 15:35:27	1	>50 ans	PH-PHC	CHU	>20 ans	2	50-75	<5	4	5	5	0	4	4	4	2	4	4	5	4	5	5	0	Le vécu, la durée, l'histoire et l'issue du séjour en réanimation en plus. Une meilleure connaissance des souhaits du patient et de l'acceptation de son entourage.	1		1		5	1
01/12/2015 15:35:32	1	35-50 ans	PH-PHC	CHG	5 à 20 ans	3	<50	<5	4	4	5	0	4	3	2	1	3	1	4	4	4	4	0	les critères de non réadmission en réanimation peuvent apparaitre après une longue hospitalisation en réanimation, traitement inéfficace, découverte au cours de l'hospitalisation de nouvelle pathologie grave ou diagnostic de la pathologie pour laquelle le patient a été hospitalisé de pronostic défavorable	1	chaque médecin reste le seul décideur en cas de changement de statut d'un patient, l'admission peut redevenir possible	1		3	1
01/12/2015 15:35:50	1	<35 ans	PH-PHC	CHG	5 à 20 ans	3	<50	<5	4	1	5	0	5	5	3	1	2	2	3	3	3	4	1		1	A mon sens, la décision d'admission en réanimation d'un patient pour lequel une décision préalable de non-réadmission reste à l'appréciation du médecin en charge du patient lorsque se pose la question d'une nouvelle admission en réanimation. Les critères qui ont conduit à une décision de non-réadmission peuvent évoluer (dans le bon sens) et ainsi modifier la décision de non-réadmission.	1		3	0	A mon sens, il n'est pas fait mention dans la loi Léonetti de décision de non-réadmission. Pourtant, dans le cadre éthique de cette loi, les décisions de non-réadmission devraient en faire partie.
01/12/2015 20:31:47	2	>50 ans	PH-PHC	CHG	>20 ans	3	<50	<5	5	4	5	0	5	4	3	3	4	3	4	3	5	4	1		1	si le motif de réadmission est un épisode aigu ne portant pas sur la pathologie de fond ayant motivé la procedure de non réadmission	1		4	0	la non réadmission me semble concerner une nouvelle décompensation d'une pathologie chronique , mais ne classe pas systématiquement le patient comme une fin de vie
01/12/2015 21:21:09	1	35-50 ans	PH-PHC	CHU	5 à 20 ans	1	50-75	<5	4	4	5	0	4	3	3	1	3	1	3	1	2	4	0	C'est la trajectoire du patient et notamment son statut en réanimation et à la sortie de réanimation qui conditionne la discussion puis la prise de décision de non-réadmission en réanimation.	1	L'évolution du statut du patient peut entrainer une révision de notre jugement initial. Dans le courrier de sortie, la porte n'est jamais fermée pour une réadmission.	1	Une réadmission en réanimation peut se faire en mettant d'emblée des limites d'engagement thérapeutique.	2	0	La loi Léonetti n'aborde ni l'admission ni la réadmission en réanimation. On pourrait y rapprocher la notion d'obstination déraisonnable si les médecins, les patients et/ou les proches étaient en désaccord avec la réadmission d'un patient. Par contre, la collégialité est essentielle.
01/12/2015 22:03:16	1	<35 ans	CCA/Assistant	CHU	<5 ans	1	50-75	<5	4	5	5	0	4	3	3	2	3	3	3	2	2	5	0	Lors d'une décision de non-réadmission, les réserves physiologiques du patient sont mieux connues que lors d'une non-admission, et l'argument fréquemment utilisé par les spécialistes "mais c'est sa première décompensation" ne peut plus être utilisé.	1		1		4	1
02/12/2015 00:01:01	1	35-50 ans	PUPH	CHU	5 à 20 ans	1	75-100	5-10	4	4	5	0	5	3	4	3	3	3	4	2	4	5	0	Non, une admission en réanimation est plus ouverte, notamment en l'absence de connaissance des ATD et des souhaits du patient incapable de les exprimer. En cas de co-morbidités graves, une décision de limiter l'intensification de la réanimation à 48-72h peut être décidée puis un processus de LATA mis en place. La non-réadmission est prise de façon consensuelle et après connaissance parfaite du do…	1	La décision du médecin en charge (notamment quand il est seul et la nuit) prime en toute circonstance, avec une décision en âme et conscience. Il est recommandé néanmoins de se conformer aux décisions collégiales de non-réadmission si clairement marquée dans le dossier. Mais si une décision inverse devait être prise, alors la possibilité existe et une discussion collégiale peut avoir lieu à nouve…	1	Cela peut éventuellement se poser. Notamment, une réadmission en réanimation peut alors être limitée avec décision de non-réalisation de tel ou tel acte invasif	3	1
02/12/2015 09:44:10	1	<35 ans	PH-PHC	CHU	<5 ans	1	50-75	5-10	4	5	5	0	5	3	3	3	4	4	5	4	5	5	1		1		1		5	1
02/12/2015 10:13:30	1	35-50 ans	PH-PHC	CHU	5 à 20 ans	1	50-75	<5	4	4	5	0	4	2	2	1	3	2	3	2	4	4	1		1		1		2	1
02/12/2015 11:02:31	1	<35 ans	PH-PHC	CHU	<5 ans	3	>100	<5	4	5	5	0	4	3	2	3	2	4	3	3	4	5	0	La non réadmission peut etre liée aux complications du séjour en réanimation qui ne feront pas réadmettre le patient à l"issue de sa sortie du service	1		1		5	1
02/12/2015 14:36:18	1	35-50 ans	CCA/Assistant	Etablissement privé	<5 ans	1	>100	<5	4	5	5	0	5	3	2	5	5	5	5	3	5	5	0	Plusieurs séjours en rea en peu de temps sans retour à un état satisfaisant entre eux peuvent être un critère spécifique à la non réadmission, les autres étant les mêmes.	1		1		3	1
02/12/2015 18:11:02	2	35-50 ans	PH-PHC	CHU	5 à 20 ans	1	75-100	5-10	4	5	5	0	4	3	3	3	3	3	3	2	2	4	0	les critères de non-réadmission comportent les critères de non-admission+ des critères éventuellement apparus pendant le séjour en réa: dg d'une pathologie avec pronostic engagé à très court terme, séjour très prolongé avec séquelles fonctionnelles importantes, AEG sévère..	1		1		2	1
02/12/2015 20:29:40	1	>50 ans	PUPH	CHU	5 à 20 ans	1	50-75	<5	3	3	4	0	2	1	1	2	3	3	4	3	3	5	0		1		1		3	1
02/12/2015 22:58:49	2	35-50 ans	PUPH	CHU	>20 ans	1	>100	<5	5	5	5	0	5	3	1	1	1	1	5	1	5	5	0		1		1		5	0
03/12/2015 13:09:43	1	35-50 ans	PH-PHC	CHU	5 à 20 ans	1	>100	<5	4	4	3	0	4	3	1	1	2	1	2	1	1	3	0	Le passage en réanimation et l'état général en post-réanimation entre dans la discussion qui n'est pas formalisée chez nous.	1	Le médecin en charge du service juge en fonction des éléments dont il dispose au moment de la demande de réadmission.	1		2	1	Elle n'est malheureusement pas bien formalisée chez nous. Merci pour cette étude qui va nous faire réfléchir.
03/12/2015 13:34:39	1	>50 ans	PH-PHC	CHU	>20 ans	2	<50	5-10	4	4	5	1	5	4	3	3	5	3	5	3	3	5	1		1	amélioration nette de l'etat clinique du patient aprés la sortie de reanimation	1	souvent dans le cadre d'insuffisance de prise en charge en unité standard ou de complications iatrogènes non attendues	3	1
03/12/2015 16:27:27	1	35-50 ans	PH-PHC	CHU	5 à 20 ans	2	75-100	<5	4	4	4	0	4	2	1	1	1	2	4	3	3	4	0	Expérience du séjour en réanimation entrant dans la réflexion Aggravation du patient avec le temps	1	Le médecin prenant en charge le patient reste le principal décideur de la suite à donner aux soins.	1	Un épisode intercurrent rapidement réversible peut être pris en réanimation	4	1	Et pas seulement. La prise en charge du patient de réanimation ne s'arrête pas aux portes de celle-ci.
03/12/2015 20:50:41	1	<35 ans	PH-PHC	CHU	<5 ans	1	>100	5-10	4	4	5	0	5	3	3	4	3	5	4	3	4	4	0	Les critères de non admission reposent surtout sur l'âge, le niveau de dépendance et les comorbidités. Ceux de non réadmission reposent surtout sur les conséquences d'une reanimation prolongée	1		1		4	1
04/12/2015 07:28:37	1	35-50 ans	PUPH	CHU	5 à 20 ans	1	50-75	<5	4	4	4	0	5	1	1	2	3	1	3	1	4	3	0		1		1		1	0
04/12/2015 08:53:19	1	35-50 ans	PH-PHC	CHU	5 à 20 ans	1	75-100	5-10	4	5	4	0	4	3	3	3	4	3	4	4	4	4	1		1		1		3	1
04/12/2015 08:53:23	1	35-50 ans	PH-PHC	CHU	5 à 20 ans	1	50-75	5-10	4	4	3	0	4	2	1	2	4	2	5	3	4	5	1		1		1		4	1
04/12/2015 09:03:46	2	>50 ans	PH-PHC	CHG	>20 ans	1	50-75	5-10	4	5	4	0	4	3	4	1	3	1	4	3	4	4	1		1	La decision de non-readmission en reanimation reste une recomandation . On a le droit de ne pas le suivre si on n'est pas convaincu,pareil pour les medecins des services ou on transfere	1		4	0	La loi Leonetti 2005 doit etre encore ameliore
04/12/2015 09:45:23	1	35-50 ans	PH-PHC	CHU	5 à 20 ans	1	<50	<5	3	5	4	0	4	3	3	3	4	3	4	3	3	4	1		1		1		3	1
04/12/2015 10:27:15	1	>50 ans	PUPH	CHU	>20 ans	3	>100	5-10	4	2	3	0	4	3	1	2	2	1	2	1	1	4	0	Fonction de la connaissance du contexte (biopsychosocial) acqueis pendant le séjour en réanimation et des conséquences éventuellement du séjour en réanimation.	1	Cela dépend bien entednu du contexte. la réflexion peut ^évoluer da,s le temps, être variable. Rien n'est acquis définitivement.	1	Ceci repose sur le fait, qu'une unité de réanimation peut être amenée à assurer des soins palliatifs qui peuvent être particuliers à sa compétence et qui ne peuvent être réalisés ailleurs, rien que pour assurer le confort du patient (quelquefois de sa famille). Ce qui n'a rien à voir avec des soins terminaux.	3	0	En tous cas pas exactement. Le conseil de l'ordre nous a éclaire au travers de l'article R.4127 37 relatif aux soins déraisonnables.
04/12/2015 13:49:40	1	<35 ans	PH-PHC	CHU	<5 ans	1	75-100	5-10	4	4	4	0	4	3	2	2	2	3	4	3	4	5	1		1		1		3	1
04/12/2015 13:52:36	1	>50 ans	PH-PHC	CHU	>20 ans	3	50-75	<5	3	5	4	0	4	2	1	2	3	2	2	2	4	5	0	Il est très souvent très difficile voir impossible lors d'une admission en réanimation d'obtenir toutes les informations nécessaires pour ne pas admettre un patient surtout lorsque la demande émane d'un hopital extérieur. Par contre lorsque la patient sort de la réanimation nous connaissons parfaitement son dossier, avons vu la Famille et personne de confiance nous concluons notre courrier sans f…	1		1		4	1
04/12/2015 15:49:24	1	35-50 ans	PH-PHC	CHU	5 à 20 ans	1	75-100	5-10	4	4	4	0	4	3	2	3	3	2	2	3	4	4	1		0		1		3	1
04/12/2015 17:20:22	2	35-50 ans	PH-PHC	CHG	5 à 20 ans	3	50-75	5-10	4	5	5	0	4	3	4	3	5	4	5	3	5	4	0	Il y a d'une part les mêmes critères et d'autres part les conséquences ou complications du séjour en réanimation, ou la progression dans les diagnostics au cours du séjour	1	La décision de non-réadmission n'est pas immuable et peut être revue notamment à distance de la prise de décision lors d'une hospitalisation ultérieure en cas d'amélioration de l'état du patient	1		3	1
04/12/2015 17:30:19	1	>50 ans	PH-PHC	CHG	>20 ans	3	<50	<5	4	5	4	0	4	3	3	1	3	1	4	2	4	5	0	certains de nos patients sont admis en réanimation avec des critères péjoratifs mais à qui nous "donnons une chance" quand c'est une première décompensation. Par contre, nous notifions la non-réadmission en cas de pathologies chroniques évoluées à décompensation itératives de plus en plus rapprochées	1	les décisions restent de la responsabilité du médecin confronté à la situation. Le médecin peut en tenir compte mais cela ne s'impose pas à lui.	1	l'esprit est de donner sa chance au patient. Un épisode aigu traitable peut justifier une réadmission alors qu'une dégradation d'un état chronique ne laisse peu de place à une thérapeutique efficace.	5	1
04/12/2015 18:02:50	1	35-50 ans	PH-PHC	CHG	>20 ans	3	50-75	5-10	4	4	5	0	5	2	2	3	3	3	4	4	5	5	0	A la primoadmission d'un patient en réanimation, plusieurs éléments importants peuvent manquer : - Le degré d'évolution d'une pathologie chronique, le statut fonctionnel du patient, son degré d'adhésion aux soins, le projet thérapeutique en cours après discussion avec les médecins habituels du patient - Ses directives quant à une éventuelle non admission en réanimation - Ses réactions et sa parti…	1	Une amélioration significative du statut fonctionnel près réhabilitation, la réponse à un nouveau traitement ou un changement dans les souhaits du patient peuvent remettre en cause une décision de non réadmision	1	Un évènement aigu peut par définition faire espérer un retour à l'état antérieur. Dans ce cas un "contrat de soins" peut être défini au départ et expliqué aux proches avec limitation thérapeutique par anticipation si non réponse au traitement. Une évolution naturelle de la pathologie de fond laisse présager de nouvelles dépendances et une dégradation fonctionnelle supplémentaire	3	1	Le patient ou à défaut la personne de confiance peuvent avoir un avis décisif dans la décision de non réadmission. Le choix de non réadmission est en soi une limitation thérapeutique et obéit aux mêmes règles décisionnelles
04/12/2015 18:04:45	1	35-50 ans	PH-PHC	CHG	5 à 20 ans	3	>100	10-15	4	5	4	0	2	4	1	3	3	3	3	2	3	5	1		1	En cas d'évolution de la pathologie de fond, et/ou la proposition de nouvelles thérapeutiques, et/ou une amélioration significative de l'état général avec performance status en amélioration	1	typiquement un oedeme aigu du poumon	3	1
04/12/2015 20:51:05	2	<35 ans	Interne	CHU	<5 ans	1	>100	5-10	4	3	5	0	4	3	2	1	1	2	2	2	2	5	1		1		1		3	1
05/12/2015 18:11:52	2	<35 ans	PH-PHC	CHG	<5 ans	3	50-75	<5	4	4	4	0	5	3	3	3	4	5	5	5	5	4	1		1		1		4	1
06/12/2015 11:11:09	1	35-50 ans	PH-PHC	CHU	5 à 20 ans	1	75-100	5-10	5	5	5	0	5	4	3	2	5	4	5	2	5	5	1		1		1		2	1
07/12/2015 09:13:23	1	35-50 ans	PH-PHC	CHU	5 à 20 ans	1	75-100	5-10	4	4	4	0	4	3	1	2	5	1	4	2	4	4	1		1		1		3	1
07/12/2015 10:32:28	2	35-50 ans	PH-PHC	CHG	5 à 20 ans	1	>100	<5	4	5	5	0	4	4	4	2	4	2	4	3	3	5	1		1	toute situation peut évoluer dans le temps	1		3	1
07/12/2015 12:04:27	2	>50 ans	PUPH	CHU	>20 ans	3	75-100	<5	5	4	5	0	5	4	3	4	5	4	4	2	5	5	0	le traitement"réanimation" n'a pas pu être testé dans le 2ème cas	1		1		5	1
07/12/2015 12:47:20	1	35-50 ans	PH-PHC	CHU	5 à 20 ans	2	75-100	<5	4	5	4	0	5	3	2	2	3	2	4	3	3	4	1		1		1		3	1
07/12/2015 13:03:49	1	>50 ans	PH-PHC	CHG	>20 ans	3	50-75	<5	4	5	5	0	5	3	2	3	5	3	5	5	5	4	1		0		1		3	1
07/12/2015 14:02:31	1	>50 ans	PH-PHC	CHG	>20 ans	3	75-100	<5	4	4	4	0	4	3	2	4	4	3	4	4	4	5	1		1		1		4	1
07/12/2015 14:11:59	1	35-50 ans	PH-PHC	CHG	5 à 20 ans	3	75-100	5-10	4	4	5	0	4	3	1	3	4	3	4	3	4	5	0	Ils tiennent compte d'une meilleure connaissance du patient, du dossier, et du recul sur la prise en charge obtenu à l'issue du sejour en réanimation	1		1	si une cause facilement réversible est identifiée, la décision de non réadmission peut être tempérée	4	1
07/12/2015 15:08:28	1	35-50 ans	PH-PHC	CHG	5 à 20 ans	3	75-100	5-10	4	4	5	0	2	4	2	3	3	3	5	4	4	5	0	- Souhait du patient a posteriori de ne pas revenir en réanimation - Evolution et modification du projet de soins au décours du premier séjour en réanimation	1		1	Cette disctinction est le plus souvent spécifiée dans le compte rendu de sortie	3	1
07/12/2015 15:18:59	2	<35 ans	CCA/Assistant	CHG	<5 ans	3	<50	<5	4	4	5	1	3	3	2	4	2	4	5	3	4	5	0	Vécu du patient durant le séjour, état plus fragile à la sortie de reanimation, vécu des proches, évaluation plus précise du patient, participation de spécialistes à la décision, participation de l'équipe para medicale	1		1		3	1
07/12/2015 17:08:16	2	35-50 ans	PH-PHC	CHG	5 à 20 ans	3	75-100	10-15	4	5	5	0	4	2	4	5	5	5	5	3	2	5	0	un séjour prolongé en réanimation influence la décision	1	Les choses peuvent évoluées et les décisions modifiées	1		3	1
08/12/2015 09:05:22	1	<35 ans	PH-PHC	CHG	5 à 20 ans	3	>100	5-10	4	4	5	0	4	3	2	3	4	3	4	3	4	5	1		1		1		3	1
08/12/2015 10:57:02	1	>50 ans	PH-PHC	CHG	>20 ans	1	50-75	5-10	5	5	4	0	4	4	2	3	2	3	4	3	4	4	1		1		0		4	1
08/12/2015 17:29:40	1	35-50 ans	PH-PHC	CHU	5 à 20 ans	2	>100	10-15	4	5	5	0	4	3	3	1	3	2	5	5	5	5	0	Non-réadmission pour essentiellement des patients cérébro-lésés sévères non évolutifs. Il s'agit de notre activité de neuro-réanimation (activité prédominante) Non-admission pour les patients vu au SAU ou dans les étages. Il s'agit de notre activité de réanimation polyvalente (activité annexe).	1		1	Oui. Une non-réadmission en cas de détresse aiguë survenant en sortie immédiate du service peut être considérée comme le témoin d'un sortie trop précoce du service.	5	1
08/12/2015 17:33:58	1	<35 ans	PH-PHC	CHU	<5 ans	2	75-100	5-10	4	4	5	0	5	3	2	3	3	3	5	1	2	5	0	l'évolution et la réponse aux thérapeutiques d'un premier séjour en réanimation entre en compte+ une meilleure connaissance du patient, du terrain, comorbidités et de l'entourage.	1		1		3	0
08/12/2015 20:18:34	1	<35 ans	CCA/Assistant	CHU	<5 ans	2	75-100	5-10	3	4	5	0	3	4	2	3	1	5	5	4	5	5	0	Le caractère non réversible des lésions malgré la réanimation est important	1		1		4	1
09/12/2015 10:43:48	2	<35 ans	PH-PHC	CHU	<5 ans	3	50-75	5-10	4	4	5	0	3	4	3	2	3	4	4	4	4	5	0	La décision de non réadmission dépend du séjour en réanimation ; des diagnostics trouvés, de l'évolution du patient, de la réponse aux traitements et des conséquences du séjour en réanimation.	1	On a toujours la possibilité de ne pas respecter ses préconisations. C'est toujours plus difficile la nuit et en garde de ne pas prendre des malades en détresse si il existe une pression quelconque (infirmière, médecin de garde, famille...). Cependant, on essaie de se tenir à cette décision, d'autant que généralement tout est expliqueé dans le compte rendu.	1	En cas d'épisode aigu facilement réversible, on peut effectivement rediscuter de la réadmission.	3	1
09/12/2015 11:48:55	2	35-50 ans	PH-PHC	CHU	5 à 20 ans	3	50-75	5-10	4	5	5	0	4	2	2	3	3	3	4	2	2	4	0	la non réadmission fait toujours suite à un séjour en réa ou l’ensemble des soins ont déjà été établi. Si le patient "échappe " à la mise en oeuvre de ses soins, il ne parait pas licite de revenir en réa.	1	En cas de conflit familial important, un retour en réa sans soins de réa peut être décider pour apaiser un conflit potentiel	0		3	1
09/12/2015 22:01:53	2	<35 ans	CCA/Assistant	CHG	<5 ans	3	75-100	<5	4	5	4	0	4	3	3	2	3	4	4	1	4	5	1		1		1		4	1
10/12/2015 10:40:15	1	<35 ans	PH-PHC	CHU	5 à 20 ans	2	50-75	<5	4	5	5	0	4	3	3	2	4	2	4	3	2	4	0	Les arguments liés au séjour en réanimation sont essentiels dans la décision de non réadmission (durée de séjour, dénutrition, séquelles....) Cela diffère de la décision de non admission ou il n'y aura de fait pas de séjour en réa	1		1		4	1
10/12/2015 15:04:55	2	35-50 ans	PH-PHC	CHU	5 à 20 ans	2	50-75	<5	4	4	4	0	4	3	3	3	3	4	5	3	3	5	1		1		1		3	1
10/12/2015 16:46:26	1	>50 ans	PH-PHC	CHU	>20 ans	2	<50	<5	4	5	4	0	5	4	3	2	4	3	5	5	5	5	0	la prise en charge en réa et les bilans peuvent changer la "donne"	1	épi-phénomène non pris en compte lors de la discussion collégiale	1		4	1
10/12/2015 16:49:45	1	>50 ans	PH-PHC	CHG	>20 ans	3	50-75	5-10	5	5	5	0	5	4	3	2	3	3	4	4	5	4	1		1		1		2	1
10/12/2015 17:33:17	1	>50 ans	PH-PHC	CHG	>20 ans	3	<50	<5	4	4	4	0	5	3	2	3	3	4	4	2	3	5	1		1		1		4	1
10/12/2015 19:40:01	1	35-50 ans	PH-PHC	CHG	5 à 20 ans	3	50-75	5-10	5	4	4	0	4	3	3	3	3	4	5	4	5	5	1		1		0		3	1
12/12/2015 14:28:44	1	>50 ans	PH-PHC	PSPH	>20 ans	3	50-75	10-15	4	4	4	0	3	4	2	3	3	3	3	1	2	4	1	Enrichis de l'expérience du premier séjour...	1	Toute décision, aussi forte soit-elle, doit pouvoir être reconsidérée à l'aune d'éléments d'évolution qui n'auraient pas été prévus au moment de la sortie et de la décision de non réadmission. Cette décision est une recommandation forte, elle doit être respectée aussi souvent que possible, mais doit aussi pouvoir être modifiée.	1		4	1
13/12/2015 14:29:07	1	35-50 ans	PH-PHC	CHG	5 à 20 ans	3	50-75	5-10	4	4	5	0	5	3	3	3	3	4	5	3	4	5	0	nous avons un recul que nous n'avons pas à l'admission	1		1		3	1
15/12/2015 10:43:00	2	>50 ans	PH-PHC	CHG	>20 ans	1	<50	<5	3	2	5	1	5	1	1	2	3	1	3	1	5	5	1		1	discussion avec le service d'aval qui n'est pas d'accord, il arrive qu'on réadmette le patient	1		3	1
18/12/2015 11:25:19	1	35-50 ans	PH-PHC	CHU	5 à 20 ans	1	>100	5-10	4	4	4	0	4	3	3	3	2	3	4	3	4	4	1		1	En cas d'élément nouveau non connu lors de la discussion collégiale	1		4	1
03/01/2016 01:08:36	2	35-50 ans	PH-PHC	CHU	5 à 20 ans	2	75-100	5-10	4	4	5	0	3	4	2	3	4	3	4	2	2	5	0	Il y a en plus des critères de non admissions, l' échec d'une période de réanimation… ;-)	1	Libre arbitre du médecin en garde…	1	Parfois, en fonction des motifs et d'autant plus si c'est iatrogène...	4	1	Cette loi a l'avantage et l'inconvénient de faire appel à l'intelligence…. et au libre arbitre médical. Toute l'hypocrisie qui réside dans certaine de ses phrases permettent de penser que la non réanimation s'intègre dans un refus d'acharnement et cela peut être argumenté
09/01/2016 23:43:30	1	35-50 ans	PH-PHC	CHG	5 à 20 ans	3	50-75	5-10	4	4	4	0	4	2	2	2	3	3	3	2	3	3	1		1		1		3	1
10/01/2016 15:25:53	1	>50 ans	PUPH	CHU	>20 ans	1	50-75	5-10	4	5	5	0	4	3	2	2	3	4	2	1	1	4	1		1		1		3	1
10/01/2016 20:21:47	1	35-50 ans	PUPH	CHU	5 à 20 ans	1	50-75	<5	4	5	5	0	4	3	2	3	3	2	4	2	2	5	1		1		1		4	1
10/01/2016 20:31:21	1	>50 ans	PH-PHC	CHG	>20 ans	3	75-100	5-10	4	4	4	0	5	4	1	2	3	2	4	3	3	5	1		1		1		3	1
10/01/2016 21:21:57	2	<35 ans	PH-PHC	CHG	<5 ans	3	<50	<5	4	5	5	0	5	2	1	1	1	1	1	2	5	5	1		1	Rediscussion possible si évolution du patient différente de celle attendue	1		1	1
11/01/2016 10:52:51	1	35-50 ans	PH-PHC	CHU	5 à 20 ans	2	50-75	<5	4	4	5	0	4	4	3	2	4	4	4	2	2	5	1		1		1		3	1
11/01/2016 12:40:38	1	35-50 ans	PH-PHC	CHG	5 à 20 ans	3	50-75	5-10	4	5	4	0	4	3	3	2	3	2	4	2	2	5	1		1		1		3	1
11/01/2016 13:55:43	2	35-50 ans	PH-PHC	CHG	5 à 20 ans	3	50-75	5-10	4	4	4	0	5	2	2	2	2	2	4	3	3	4	1		1		1		3	1
11/01/2016 15:10:03	1	>50 ans	PH-PHC	CHG	>20 ans	3	75-100	<5	5	5	5	0	3	4	3	4	4	4	4	4	4	5	1		1		1		4	1
11/01/2016 17:26:02	2	<35 ans	CCA/Assistant	CHU	<5 ans	1	50-75	<5	4	5	5	0	4	2	1	2	4	3	4	4	4	5	1		1		1		5	1
11/01/2016 23:36:07	2	35-50 ans	PH-PHC	CHG	5 à 20 ans	3	50-75	<5	4	5	5	0	5	5	3	2	3	4	5	4	5	5	0		1	Parfois la situation clinique du patient change.	1		3	1
12/01/2016 11:55:49	2	35-50 ans	PH-PHC	CHG	5 à 20 ans	3	75-100	<5	3	4	4	0	5	3	3	2	4	2	5	3	3	2	1		1	possibilité de réadmission si motif d'hospitalisation aigu sans rapport avec la parthologie de fond avec une certitude de réponse au traitement instauré dans des délais quasi instantanés par rapport à la mise en route du traitement et donc séjour trés court avec récuperation rapide. souvent une réadmission est acceptée chez les patients qui présente une nette amélioration de l'évolution par rappo…	1	souvent pas de readmission en réanimation si aggrvation de la pathologie de fond, en revanche si la demande de réadmission est pour un épisode aigu alors une discussion a lieu avec les intervenants dans la prise en charge au cours de cet épisode avec mise au point du projet thérapeutique. dans qulelques cas ceci est clairement mentionné dans le courrier de sortie de réanimation.	4	1
12/01/2016 16:18:37	1	>50 ans	PH-PHC	CHG	>20 ans	3	75-100	<5	4	5	4	0	4	3	3	2	3	3	4	4	5	4	0	le contexte est different entre une non admission et non réadmission	1		1		3	1
13/01/2016 08:48:07	2	<35 ans	PH-PHC	PSPH	5 à 20 ans	3	50-75	<5	4	4	5	0	2	4	3	4	4	4	5	4	4	5	0	par exemple pour un BPCO, IOT discutée avec le patient , si Ok: admission en réa; si sevrage très compliqué, souvent décision de non readmission parfois = volonté du patient d'ête admis mais pas d'être réadmis	1	1- ces mesures ne sont pas contraignantes et cela dépendant de la cause ( BPCO pas de réadmission mais si opéré d'un hématome de paroi sous AVK nous le prendrions en post op ... ) 2- dans le contexte d'urgence nous n'avons parfois pas les infos ( pb transmissions de l'info de non réadmission au personnel infirmier ) et donc intubons le patient alors qu'il n'aurait pas fallu	1	cf exemple ci dessus	3	0
13/01/2016 16:31:32	1	>50 ans	PH-PHC	CHG	>20 ans	3	>100	10-15	4	5	5	0	4	4	1	3	4	2	4	3	5	4	1		1		1		4	1
16/01/2016 11:36:43	1	>50 ans	PUPH	CHU	>20 ans	1	50-75	5-10	4	4	4	0	4	3	1	2	3	2	3	1	4	3	1		1		1		2	1
19/01/2016 11:10:20	1	>50 ans	PH-PHC	CHU	>20 ans	3	50-75	<5	5	5	5	0	4	3	1	2	1	2	1	3	4	5	0	Prise en compte des événements survenus pendant le séjour en réanimation influant sur le bénéfice d'un nouveau séjour en réanimation Découverte d'une véritable perte d'autonomie et/ou de troubles cognitifs majeurs, non connus à l'admission Discussion avec le patient sur ses souhaits	0	C'est une décision qui se prend à l'unanimité, donc elle est suivie. Si un membre de l'équipe de réanimation veut le ré-hospitaliser en réanimation, la non-réadmission n'est pas validée	1	exemple: OAP, pathologie facilement réversible	3	1
27/01/2016 13:44:05	1	>50 ans	PH-PHC	CHG	>20 ans	3	50-75	5-10	4	5	5	0	5	3	3	3	2	4	4	3	5	5	1		1		1		4	1
07/02/2016 17:10:13	1	>50 ans	PUPH	CHU	>20 ans	3	50-75	<5	4	4	4	0	5	2	1	4	4	5	5	2	5	5	1		1		1		4	1
01/03/2016 14:10:14	1	<35 ans	CCA/Assistant	CHU	<5 ans	1	>100	10-15	4	5	5	0	5	3	3	3	2	4	5	3	5	5	0	Critères parfois liés à l'hospitalisation en cours en réa amenant à la limitation ultérieure	1		1		2	1
[truncated: 206 more columns]
